# Supplementary material for: Coraliomargarita parva sp. nov., isolated from mangrove sediment and genome-based analysis of the class Opitutae revealed five novel families: Coraliomargaritaceae fam. nov., Pelagicoccaceae fam. nov., Cerasicoccaeae fam. nov., Oceanipulchritudinaceae fam. nov., and Alterococcaeae fam. nov
Source: Front Microbiol. 2023 Jun 9;14:1202141. doi: 10.3389/fmicb.2023.1202141 (PMC10288369; doi:10.3389/fmicb.2023.1202141)
Supplement: Supplementary file 3 [file Table_1.XLSX]

## Sheet: Sheet1
Bin Id	Marker lineage	# genomes	# markers	# marker sets	0	1	2	3	4	5+	Completeness	Contamination	Strain heterogeneity
GCA_001644255.1	k__Bacteria (UID203)	5449	104	58	98	6	0	0	0	0	9.48	0	0
GCA_002170545.1	k__Bacteria (UID2982)	88	230	148	47	178	5	0	0	0	76.07	2.16	40
GCA_002171405.1	k__Bacteria (UID2982)	88	230	148	50	171	9	0	0	0	75.67	5.24	77.78
GCA_002288405.1	k__Bacteria (UID2982)	88	227	146	55	157	15	0	0	0	84.59	3.28	6.67
GCA_002288455.1	k__Bacteria (UID2982)	88	227	146	39	187	1	0	0	0	79.45	0.68	0
GCA_002290585.1	k__Bacteria (UID2982)	88	230	148	25	197	8	0	0	0	84.23	5.07	0
GCA_002290595.1	k__Bacteria (UID2982)	88	230	148	91	137	2	0	0	0	59.28	1.35	0
GCA_002292345.1	k__Bacteria (UID2982)	88	230	148	16	214	0	0	0	0	92.07	0	0
GCA_002293065.1	k__Bacteria (UID2982)	88	230	148	28	199	3	0	0	0	84.89	1.69	0
GCA_002293125.1	k__Bacteria (UID2982)	88	230	148	43	185	2	0	0	0	88.58	1.01	50
GCA_002304375.1	k__Bacteria (UID2982)	88	230	148	58	167	5	0	0	0	65.2	3.38	20
GCA_002304425.1	k__Bacteria (UID2982)	88	230	148	70	159	1	0	0	0	65.54	0.68	100
GCA_002304435.1	k__Bacteria (UID2982)	88	227	146	78	149	0	0	0	0	69.75	0	0
GCA_002304445.1	k__Bacteria (UID2982)	88	227	146	10	216	1	0	0	0	96.49	0.68	0
GCA_002306715.1	k__Bacteria (UID2982)	88	230	148	14	216	0	0	0	0	93.78	0	0
GCA_002308715.1	k__Bacteria (UID2982)	88	230	148	36	189	5	0	0	0	86.31	2.25	0
GCA_002308735.1	k__Bacteria (UID2982)	88	230	148	26	193	11	0	0	0	87.14	2.98	9.09
GCA_002313355.1	k__Bacteria (UID2982)	88	230	148	16	214	0	0	0	0	90.54	0	0
GCA_002322915.1	k__Bacteria (UID2982)	88	230	148	9	221	0	0	0	0	94.59	0	0
GCA_002323585.1	k__Bacteria (UID2982)	88	230	148	27	202	1	0	0	0	85.88	0.34	100
GCA_002323955.1	k__Bacteria (UID2982)	88	230	148	11	219	0	0	0	0	95.75	0	0
GCA_002336265.1	k__Bacteria (UID2982)	88	230	148	19	210	1	0	0	0	90.37	0.34	0
GCA_002336545.1	k__Bacteria (UID2982)	88	230	148	90	140	0	0	0	0	72.47	0	0
GCA_002338405.1	k__Bacteria (UID2982)	88	230	148	43	186	1	0	0	0	76.82	0.03	0
GCA_002341135.1	k__Bacteria (UID2982)	88	230	148	11	218	1	0	0	0	95.23	0.34	100
GCA_002346585.1	k__Bacteria (UID203)	5449	104	58	65	39	0	0	0	0	56.9	0	0
GCA_002346685.1	k__Bacteria (UID2982)	88	230	148	20	208	2	0	0	0	88.43	0.81	0
GCA_002359745.1	k__Bacteria (UID2982)	88	230	148	32	198	0	0	0	0	83.71	0	0
GCA_002364975.1	k__Bacteria (UID2982)	88	230	148	22	206	2	0	0	0	90.62	1.35	0
GCA_002364985.1	k__Bacteria (UID2982)	88	230	148	52	178	0	0	0	0	83.02	0	0
GCA_002376875.1	k__Bacteria (UID2982)	88	230	148	9	220	1	0	0	0	97.14	0.68	0
GCA_002386805.1	k__Bacteria (UID2982)	88	230	148	40	177	13	0	0	0	85.88	3.11	7.69
GCA_002386865.1	k__Bacteria (UID203)	5449	104	58	67	37	0	0	0	0	56.03	0	0
GCA_002388665.1	k__Bacteria (UID2982)	88	230	148	3	227	0	0	0	0	98.42	0	0
GCA_002389355.1	k__Bacteria (UID2982)	88	230	148	16	213	1	0	0	0	89.73	0.04	100
GCA_002390255.1	k__Bacteria (UID2982)	88	230	148	57	173	0	0	0	0	89.35	0	0
GCA_002390445.1	k__Bacteria (UID2982)	88	230	148	55	174	1	0	0	0	79.68	0.68	0
GCA_002390725.1	k__Bacteria (UID2982)	88	230	148	40	188	2	0	0	0	83.93	1.35	0
GCA_002404715.1	k__Bacteria (UID2982)	88	230	148	10	220	0	0	0	0	93.24	0	0
GCA_002405555.1	k__Bacteria (UID2982)	88	230	148	27	202	1	0	0	0	83.11	0.68	0
GCA_002430605.1	k__Bacteria (UID2982)	88	230	148	14	216	0	0	0	0	91.22	0	0
GCA_002433145.1	k__Bacteria (UID2982)	88	230	148	78	152	0	0	0	0	64.93	0	0
GCA_002437055.1	k__Bacteria (UID2982)	88	230	148	15	213	2	0	0	0	91.27	0.25	50
GCA_002437405.1	k__Bacteria (UID2982)	88	230	148	16	214	0	0	0	0	91.28	0	0
GCA_002450215.1	k__Bacteria (UID203)	5449	104	58	61	43	0	0	0	0	62.93	0	0
GCA_002469895.1	k__Bacteria (UID2982)	88	230	148	3	226	1	0	0	0	98.51	0.14	0
GCA_002470605.1	k__Bacteria (UID2982)	88	230	148	15	214	1	0	0	0	90.2	0.68	0
GCA_002470805.1	k__Bacteria (UID2982)	88	230	148	24	204	2	0	0	0	88.38	1.35	50
GCA_002470925.1	k__Bacteria (UID2982)	88	230	148	13	215	2	0	0	0	92.6	1.01	50
GCA_002471485.1	k__Bacteria (UID2982)	88	230	148	38	191	1	0	0	0	80.14	0.68	100
GCA_002477515.1	k__Bacteria (UID203)	5449	104	58	56	48	0	0	0	0	70.69	0	0
GCA_002479935.1	k__Bacteria (UID2982)	88	230	148	19	209	2	0	0	0	90.91	0.72	0
GCA_002480015.1	k__Bacteria (UID2982)	88	230	148	13	215	2	0	0	0	92.57	1.35	100
GCA_002480625.1	k__Bacteria (UID2982)	88	230	148	63	166	1	0	0	0	88.01	0.68	0
GCA_002500665.1	k__Bacteria (UID2982)	88	230	148	5	225	0	0	0	0	96.96	0	0
GCA_002686835.1	k__Bacteria (UID2982)	88	230	148	21	207	2	0	0	0	89.19	1.35	100
GCA_002689665.1	k__Bacteria (UID2982)	88	230	148	61	162	7	0	0	0	69.59	2.43	14.29
GCA_002692535.1	k__Bacteria (UID2982)	88	230	148	35	186	9	0	0	0	85.61	6.08	44.44
GCA_002692605.1	k__Bacteria (UID2982)	88	230	148	26	204	0	0	0	0	87.12	0	0
GCA_002694035.1	k__Bacteria (UID2982)	88	230	148	8	212	10	0	0	0	94.59	4.39	0
GCA_002695645.1	k__Bacteria (UID2982)	88	230	148	19	196	15	0	0	0	89.15	5.01	86.67
GCA_002702485.1	k__Bacteria (UID2982)	88	230	148	90	133	7	0	0	0	53.35	2.47	71.43
GCA_002713685.1	k__Bacteria (UID2982)	88	230	148	107	123	0	0	0	0	52.7	0	0
GCA_002716045.1	k__Bacteria (UID2982)	88	230	148	4	201	25	0	0	0	98.31	8.88	68
GCA_002721705.1	k__Bacteria (UID2982)	88	230	148	18	205	7	0	0	0	88.29	3.38	0
GCA_002722545.1	k__Bacteria (UID2982)	88	230	148	32	198	0	0	0	0	82.77	0	0
GCA_002726435.1	k__Bacteria (UID2982)	88	230	148	95	134	1	0	0	0	57.37	0.34	0
GCA_002730975.1	k__Bacteria (UID2982)	88	230	148	11	218	1	0	0	0	95.23	0.68	0
GCA_002737055.1	k__Bacteria (UID2982)	88	230	148	116	114	0	0	0	0	47.97	0	0
GCA_002737085.1	k__Bacteria (UID2982)	88	230	148	104	126	0	0	0	0	44.23	0	0
GCA_002737185.1	k__Bacteria (UID2982)	88	230	148	79	151	0	0	0	0	59.67	0	0
GCA_002737235.1	k__Bacteria (UID2982)	88	230	148	56	106	53	15	0	0	69.22	40.82	64.29
GCA_002737275.1	k__Bacteria (UID2982)	88	227	146	85	141	1	0	0	0	73.29	0.68	0
GCA_002737515.1	k__Bacteria (UID2982)	88	227	146	92	131	4	0	0	0	62.6	2.74	75
GCA_002862945.1	k__Bacteria (UID2982)	88	230	148	5	223	2	0	0	0	96.62	1.35	50
GCA_003141355.1	k__Bacteria (UID2982)	88	230	148	2	212	16	0	0	0	99.28	8.11	0
GCA_003142335.1	k__Bacteria (UID2982)	88	230	148	34	192	4	0	0	0	82.72	2.06	50
GCA_003142615.1	k__Bacteria (UID2982)	88	230	148	2	225	3	0	0	0	98.65	2.03	0
GCA_003142955.1	k__Bacteria (UID2982)	88	227	146	5	217	5	0	0	0	97.09	3.42	0
GCA_003153035.1	k__Bacteria (UID2982)	88	227	146	24	200	3	0	0	0	89.69	2.05	0
GCA_003154355.1	k__Bacteria (UID2982)	88	230	148	66	152	11	1	0	0	71.84	5.52	14.29
GCA_003154875.1	k__Bacteria (UID2982)	88	230	148	51	175	4	0	0	0	77.74	2.06	0
GCA_003157495.1	k__Bacteria (UID2982)	88	227	146	27	194	6	0	0	0	89.82	3.11	0
GCA_003157575.1	k__Bacteria (UID2982)	88	230	148	70	152	8	0	0	0	74.16	4.39	0
GCA_003157795.1	k__Bacteria (UID2982)	88	227	146	83	140	4	0	0	0	76.11	2.74	0
GCA_003160855.1	k__Bacteria (UID2982)	88	227	146	72	152	3	0	0	0	79.96	2.05	0
GCA_003446515.1	k__Bacteria (UID2982)	88	230	148	79	147	4	0	0	0	59.94	1.56	50
GCA_003447035.1	k__Bacteria (UID2982)	88	230	148	47	182	1	0	0	0	78.05	0.34	100
GCA_003448565.1	k__Bacteria (UID2982)	88	230	148	59	167	4	0	0	0	68.77	1.62	25
GCA_003477105.1	k__Bacteria (UID2982)	88	230	148	64	163	3	0	0	0	67.85	2.03	66.67
GCA_003485085.1	k__Bacteria (UID2982)	88	230	148	84	141	5	0	0	0	70.24	3.04	60
GCA_003486445.1	k__Bacteria (UID2982)	88	230	148	76	154	0	0	0	0	70.35	0	0
GCA_003486585.1	k__Bacteria (UID2982)	88	230	148	60	167	3	0	0	0	68.36	1.04	33.33
GCA_003491445.1	k__Bacteria (UID2982)	88	230	148	53	176	1	0	0	0	79.45	0.34	100
GCA_003503355.1	k__Bacteria (UID2982)	88	230	148	83	145	2	0	0	0	74.37	1.35	0
GCA_003507035.1	k__Bacteria (UID2982)	88	230	148	63	166	1	0	0	0	69.34	0.34	0
GCA_003510955.1	k__Bacteria (UID2982)	88	230	148	59	166	5	0	0	0	78.09	2.7	0
GCA_003521725.1	k__Bacteria (UID2982)	88	230	148	78	152	0	0	0	0	65.93	0	0
GCA_003525105.1	k__Bacteria (UID2982)	88	230	148	46	181	3	0	0	0	84.78	1.38	0
GCA_003530575.1	k__Bacteria (UID2982)	88	230	148	45	184	1	0	0	0	75.91	0.68	0
GCA_003533285.1	k__Bacteria (UID2982)	88	230	148	84	140	6	0	0	0	73.07	2.59	0
GCA_003535255.1	k__Bacteria (UID2982)	88	230	148	121	108	1	0	0	0	56.07	0.04	0
GCA_003538895.1	k__Bacteria (UID2982)	88	230	148	42	186	2	0	0	0	81.66	0.72	0
GCA_003558065.1	k__Bacteria (UID2982)	88	230	148	0	226	4	0	0	0	100	1.8	0
GCA_003559525.1	k__Bacteria (UID2982)	88	230	148	8	219	3	0	0	0	95.95	2.03	0
GCA_003565515.1	k__Bacteria (UID2982)	88	230	148	84	138	8	0	0	0	55.5	3.14	87.5
GCA_003566375.1	k__Bacteria (UID2982)	88	230	148	20	202	8	0	0	0	89.19	3.07	12.5
GCA_003566885.1	k__Bacteria (UID2982)	88	230	148	65	165	0	0	0	0	68	0	0
GCA_003569165.1	k__Bacteria (UID2982)	88	230	148	20	209	1	0	0	0	89.19	0.68	0
GCA_003569245.1	k__Bacteria (UID2982)	88	230	148	10	215	5	0	0	0	95.91	2.7	60
GCA_004558035.1	k__Bacteria (UID2982)	88	230	148	9	221	0	0	0	0	93.92	0	0
GCA_009928955.1	k__Bacteria (UID2982)	88	230	148	20	195	15	0	0	0	89.02	4.92	26.67
GCA_014529575.1	k__Bacteria (UID2982)	88	230	148	20	208	2	0	0	0	91.65	1.35	0
GCA_014529615.1	k__Bacteria (UID2982)	88	230	148	11	206	12	1	0	0	92.91	3.2	0
GCA_016187925.1	k__Bacteria (UID2982)	88	230	148	1	226	2	1	0	0	99.32	2.36	0
GCA_016187945.1	k__Bacteria (UID2982)	88	227	146	13	210	4	0	0	0	91.78	2.74	0
GCA_016190985.1	k__Bacteria (UID2982)	88	230	148	9	220	1	0	0	0	96.62	0.68	0
GCA_016199925.1	k__Bacteria (UID2982)	88	230	148	23	204	3	0	0	0	90.83	2.03	33.33
GCA_016217545.1	k__Bacteria (UID2982)	88	230	148	1	224	4	1	0	0	99.32	3.72	0
GCA_016217595.1	k__Bacteria (UID2982)	88	227	146	50	175	2	0	0	0	71.23	1.37	0
GCA_018645475.1	k__Bacteria (UID2982)	88	230	148	59	162	9	0	0	0	87.45	5.41	11.11
GCA_018645725.1	k__Bacteria (UID2982)	88	230	148	19	205	5	1	0	0	90.37	3.59	37.5
GCA_018646435.1	k__Bacteria (UID2982)	88	230	148	66	155	9	0	0	0	79.83	5.29	88.89
GCA_018646565.1	k__Bacteria (UID2982)	88	230	148	44	178	7	1	0	0	75.92	4.13	50
GCA_018647005.1	k__Bacteria (UID2982)	88	230	148	9	218	3	0	0	0	94.26	1.49	66.67
GCA_018652245.1	k__Bacteria (UID2982)	88	230	148	21	209	0	0	0	0	87.67	0	0
GCA_018663085.1	k__Bacteria (UID2982)	88	230	148	2	203	16	5	4	0	98.65	7.85	27.27
GCA_018663485.1	k__Bacteria (UID2982)	88	230	148	31	194	5	0	0	0	93.58	2.06	100
GCA_018667255.1	k__Bacteria (UID2982)	88	230	148	3	224	3	0	0	0	97.97	1.69	100
GCA_018668635.1	k__Bacteria (UID2982)	88	230	148	10	220	0	0	0	0	93.92	0	0
GCA_018672755.1	k__Bacteria (UID2982)	88	230	148	40	176	14	0	0	0	78.23	6.54	42.86
GCA_018672975.1	k__Bacteria (UID2982)	88	230	148	39	182	9	0	0	0	83.41	4.73	77.78
GCA_018673815.1	k__Bacteria (UID2982)	88	230	148	2	227	1	0	0	0	98.65	0.68	0
GCA_018674555.1	k__Bacteria (UID2982)	88	230	148	77	147	6	0	0	0	71.65	3.72	33.33
GCA_018675995.1	k__Bacteria (UID2982)	88	230	148	12	211	7	0	0	0	94.26	4.05	28.57
GCA_018695085.1	k__Bacteria (UID203)	5449	104	58	55	48	1	0	0	0	73.28	0.86	100
GCA_021204635.1	k__Bacteria (UID2982)	88	230	148	17	212	1	0	0	0	89.6	0.68	0
GCA_021204805.1	k__Bacteria (UID2982)	88	230	148	18	210	2	0	0	0	88.51	1.35	0
GCA_025351035.1	k__Bacteria (UID2982)	88	230	148	48	175	7	0	0	0	79.88	2.14	85.71
GCA_025360615.1	k__Bacteria (UID2982)	88	227	146	25	196	4	2	0	0	90.87	5.48	40
GCA_025363025.1	k__Bacteria (UID2982)	88	230	148	30	199	1	0	0	0	83.03	0.04	0
GCA_025363695.1	k__Bacteria (UID2982)	88	230	148	41	189	0	0	0	0	81.19	0	0
GCA_903821455.1	k__Bacteria (UID2982)	88	227	146	12	209	6	0	0	0	97.29	2.92	16.67
GCA_903823945.1	k__Bacteria (UID2982)	88	227	146	6	220	1	0	0	0	95.89	0.17	100
GCA_903823955.1	k__Bacteria (UID2982)	88	227	146	6	221	0	0	0	0	95.89	0	0
GCA_903825285.1	k__Bacteria (UID2982)	88	227	146	9	217	1	0	0	0	96.96	0.68	100
GCA_903825475.1	k__Bacteria (UID2982)	88	227	146	60	165	2	0	0	0	83.66	0.73	0
GCA_903825655.1	k__Bacteria (UID2982)	88	227	146	2	223	2	0	0	0	98.63	1.37	0
GCA_903825845.1	k__Bacteria (UID2982)	88	230	148	3	227	0	0	0	0	97.97	0	0
GCA_903826105.1	k__Bacteria (UID2982)	88	227	146	1	225	1	0	0	0	99.32	0.68	0
GCA_903826195.1	k__Bacteria (UID2982)	88	230	148	5	222	3	0	0	0	96.62	1.39	33.33
GCA_903827225.1	k__Bacteria (UID2982)	88	230	148	6	220	4	0	0	0	95.95	2.36	0
GCA_903827245.1	k__Bacteria (UID2982)	88	227	146	1	226	0	0	0	0	99.32	0	0
GCA_903829895.1	k__Bacteria (UID2982)	88	230	148	3	227	0	0	0	0	97.97	0	0
GCA_903829935.1	k__Bacteria (UID2982)	88	227	146	1	225	1	0	0	0	99.32	0.68	0
GCA_903830045.1	k__Bacteria (UID2982)	88	230	148	3	227	0	0	0	0	97.97	0	0
GCA_903834135.1	k__Bacteria (UID2982)	88	227	146	4	223	0	0	0	0	97.26	0	0
GCA_903834715.1	k__Bacteria (UID2982)	88	230	148	6	220	4	0	0	0	95.95	2.36	50
GCA_903838485.1	k__Bacteria (UID2982)	88	230	148	60	169	1	0	0	0	73.16	0.34	0
GCA_903838685.1	k__Bacteria (UID2982)	88	227	146	111	112	4	0	0	0	53.59	2.4	25
GCA_903839035.1	k__Bacteria (UID2982)	88	227	146	5	220	1	1	0	0	96.58	2.05	25
GCA_903839375.1	k__Bacteria (UID2982)	88	227	146	2	224	1	0	0	0	98.63	0.68	0
GCA_903840355.1	k__Bacteria (UID2982)	88	230	148	3	227	0	0	0	0	97.97	0	0
GCA_903840415.1	k__Bacteria (UID2982)	88	227	146	2	221	4	0	0	0	98.63	1.94	0
GCA_903841665.1	k__Bacteria (UID2982)	88	230	148	7	223	0	0	0	0	95.27	0	0
GCA_903842825.1	k__Bacteria (UID2982)	88	227	146	8	201	18	0	0	0	96.45	3.35	83.33
GCA_903843025.1	k__Bacteria (UID2982)	88	227	146	7	218	2	0	0	0	96.49	1.37	50
GCA_903843985.1	k__Bacteria (UID2982)	88	230	148	94	131	5	0	0	0	58.53	2.07	20
GCA_903844655.1	k__Bacteria (UID2982)	88	227	146	14	213	0	0	0	0	91.55	0	0
GCA_903845185.1	k__Bacteria (UID2982)	88	227	146	1	220	6	0	0	0	99.32	2.77	16.67
GCA_903845805.1	k__Bacteria (UID203)	5449	104	58	74	30	0	0	0	0	45.17	0	0
GCA_903846705.1	k__Bacteria (UID2982)	88	227	146	2	223	2	0	0	0	98.63	0.71	50
GCA_903847815.1	k__Bacteria (UID2982)	88	227	146	11	216	0	0	0	0	94.18	0	0
GCA_903848525.1	k__Bacteria (UID2982)	88	227	146	2	218	7	0	0	0	98.63	0.86	71.43
GCA_903849065.1	k__Bacteria (UID2982)	88	230	148	3	227	0	0	0	0	97.97	0	0
GCA_903849435.1	k__Bacteria (UID2982)	88	227	146	7	220	0	0	0	0	95.66	0	0
GCA_903851165.1	k__Bacteria (UID2982)	88	230	148	3	227	0	0	0	0	97.97	0	0
GCA_903851505.1	k__Bacteria (UID2982)	88	227	146	7	220	0	0	0	0	95.66	0	0
GCA_903851695.1	k__Bacteria (UID2982)	88	227	146	55	170	2	0	0	0	72.94	0.73	0
GCA_903852455.1	k__Bacteria (UID2982)	88	227	146	4	217	6	0	0	0	97.26	3.2	50
GCA_903853565.1	k__Bacteria (UID2982)	88	227	146	5	220	2	0	0	0	96.58	0.86	100
GCA_903855985.1	k__Bacteria (UID2982)	88	227	146	42	181	4	0	0	0	91.76	2.74	0
GCA_903855995.1	k__Bacteria (UID2982)	88	230	148	4	225	1	0	0	0	97.3	0.68	0
GCA_903856095.1	k__Bacteria (UID2982)	88	227	146	41	184	2	0	0	0	80.75	0.86	100
GCA_903857635.1	k__Bacteria (UID2982)	88	227	146	12	214	1	0	0	0	93.84	0.17	100
GCA_903859495.1	k__Bacteria (UID2982)	88	230	148	5	222	3	0	0	0	96.62	1.52	0
GCA_903859715.1	k__Bacteria (UID2982)	88	227	146	1	226	0	0	0	0	99.32	0	0
GCA_903859925.1	k__Bacteria (UID2982)	88	227	146	5	221	1	0	0	0	96.58	0.68	100
GCA_903861635.1	k__Bacteria (UID2982)	88	227	146	8	218	1	0	0	0	94.98	0.68	100
GCA_903861775.1	k__Bacteria (UID2982)	88	227	146	8	218	1	0	0	0	94.52	0.17	100
GCA_903861925.1	k__Bacteria (UID2982)	88	227	146	2	223	2	0	0	0	98.63	0.91	100
GCA_903862025.1	k__Bacteria (UID2982)	88	230	148	3	227	0	0	0	0	97.97	0	0
GCA_903862405.1	k__Bacteria (UID2982)	88	227	146	5	221	1	0	0	0	96.58	0.68	0
GCA_903862765.1	k__Bacteria (UID2982)	88	227	146	40	186	1	0	0	0	95.38	0.68	0
GCA_903862955.1	k__Bacteria (UID2982)	88	227	146	50	175	1	1	0	0	94.66	2.05	0
GCA_903864665.1	k__Bacteria (UID2982)	88	227	146	5	221	1	0	0	0	96.58	0.04	100
GCA_903865735.1	k__Bacteria (UID2982)	88	227	146	49	174	4	0	0	0	77.36	0.92	100
GCA_903867105.1	k__Bacteria (UID2982)	88	227	146	1	224	2	0	0	0	99.32	1.37	0
GCA_903869175.1	k__Bacteria (UID2982)	88	227	146	0	223	4	0	0	0	100	2.19	0
GCA_903871185.1	k__Bacteria (UID2982)	88	227	146	7	220	0	0	0	0	96.31	0	0
GCA_903874045.1	k__Bacteria (UID2982)	88	230	148	5	224	1	0	0	0	96.62	0.68	0
GCA_903875335.1	k__Bacteria (UID2982)	88	230	148	31	199	0	0	0	0	85.81	0	0
GCA_903875685.1	k__Bacteria (UID2982)	88	230	148	3	227	0	0	0	0	97.97	0	0
GCA_903876035.1	k__Bacteria (UID2982)	88	227	146	6	221	0	0	0	0	95.89	0	0
GCA_903877045.1	k__Bacteria (UID2982)	88	227	146	34	190	3	0	0	0	92.38	1.4	100
GCA_903877055.1	k__Bacteria (UID2982)	88	227	146	1	225	1	0	0	0	99.32	0.68	0
GCA_903877135.1	k__Bacteria (UID2982)	88	227	146	2	222	3	0	0	0	98.63	2.05	0
GCA_903881475.1	k__Bacteria (UID2982)	88	227	146	48	177	2	0	0	0	93.21	1.37	50
GCA_903882225.1	k__Bacteria (UID2982)	88	227	146	73	147	7	0	0	0	62.6	1.75	14.29
GCA_903882455.1	k__Bacteria (UID2982)	88	227	146	28	198	1	0	0	0	97.05	0.68	0
GCA_903883125.1	k__Bacteria (UID2982)	88	227	146	2	220	5	0	0	0	99.09	2.88	40
GCA_903884295.1	k__Bacteria (UID2982)	88	227	146	2	224	1	0	0	0	98.63	0.68	0
GCA_903886425.1	k__Bacteria (UID2982)	88	227	146	104	113	9	1	0	0	59.87	4.86	58.33
GCA_903886895.1	k__Bacteria (UID2982)	88	227	146	5	221	1	0	0	0	96.58	0.03	0
GCA_903888405.1	k__Bacteria (UID203)	5449	101	57	1	79	21	0	0	0	98.25	4.11	95.24
GCA_903888525.1	k__Bacteria (UID2982)	88	230	148	76	146	8	0	0	0	64.44	3.97	62.5
GCA_903889715.1	k__Bacteria (UID2982)	88	227	146	121	100	6	0	0	0	56.78	3.77	83.33
GCA_903890495.1	k__Bacteria (UID2982)	88	230	148	83	142	5	0	0	0	64.65	2.03	60
GCA_903891145.1	k__Bacteria (UID2982)	88	230	148	3	227	0	0	0	0	97.97	0	0
GCA_903891255.1	k__Bacteria (UID2982)	88	230	148	3	227	0	0	0	0	97.97	0	0
GCA_903892385.1	k__Bacteria (UID2982)	88	227	146	1	221	5	0	0	0	99.32	2.88	0
GCA_903896015.1	k__Bacteria (UID2982)	88	227	146	2	225	0	0	0	0	98.63	0	0
GCA_903896115.1	k__Bacteria (UID2982)	88	230	148	5	223	2	0	0	0	96.96	1.01	50
GCA_903896365.1	k__Bacteria (UID2982)	88	227	146	1	225	1	0	0	0	99.32	0.03	0
GCA_903896705.1	k__Bacteria (UID2982)	88	227	146	5	221	1	0	0	0	96.92	0.68	0
GCA_903897535.1	k__Bacteria (UID2982)	88	230	148	66	159	5	0	0	0	69.85	1.89	100
GCA_903899665.1	k__Bacteria (UID2982)	88	227	146	23	203	1	0	0	0	86.99	0.68	100
GCA_903900105.1	k__Bacteria (UID2982)	88	227	146	86	138	3	0	0	0	61.17	1.06	0
GCA_903902115.1	k__Bacteria (UID2982)	88	227	146	4	223	0	0	0	0	97.26	0	0
GCA_903902745.1	k__Bacteria (UID2982)	88	227	146	4	222	1	0	0	0	97.26	0.68	0
GCA_903903025.1	k__Bacteria (UID2982)	88	227	146	3	218	6	0	0	0	97.95	1.38	33.33
GCA_903903235.1	k__Bacteria (UID2982)	88	227	146	1	225	1	0	0	0	99.32	0.68	0
GCA_903912735.1	k__Bacteria (UID2982)	88	227	146	18	207	2	0	0	0	94.84	0.06	100
GCA_903914675.1	k__Bacteria (UID2982)	88	230	148	70	151	9	0	0	0	71.59	3.33	0
GCA_903914735.1	k__Bacteria (UID2982)	88	227	146	105	116	6	0	0	0	57.67	3.08	0
GCA_903917715.1	k__Bacteria (UID2982)	88	227	146	86	127	14	0	0	0	63.07	4.96	35.71
GCA_903918605.1	k__Bacteria (UID2982)	88	227	146	3	224	0	0	0	0	98.59	0	0
GCA_903919175.1	k__Bacteria (UID2982)	88	227	146	3	221	3	0	0	0	98.4	2.05	0
GCA_903920295.1	k__Bacteria (UID2982)	88	230	148	41	180	9	0	0	0	79.64	4.05	66.67
GCA_903921715.1	k__Bacteria (UID2982)	88	230	148	5	224	1	0	0	0	96.62	0.68	0
GCA_903922035.1	k__Bacteria (UID2982)	88	227	146	4	223	0	0	0	0	97.26	0	0
GCA_903924115.1	k__Bacteria (UID2982)	88	227	146	125	102	0	0	0	0	52.13	0	0
GCA_903938675.1	k__Bacteria (UID2982)	88	230	148	104	114	12	0	0	0	61.36	4.48	66.67
GCA_903959445.1	k__Bacteria (UID2982)	88	230	148	39	183	8	0	0	0	77.42	3.16	37.5
GCA_913040805.1	k__Bacteria (UID2982)	88	230	148	0	230	0	0	0	0	100	0	0
GCA_913045945.1	k__Bacteria (UID2982)	88	230	148	5	224	1	0	0	0	96.62	0.68	0
GCA_913050265.1	k__Bacteria (UID2982)	88	230	148	15	215	0	0	0	0	93.24	0	0
GCA_913052365.1	k__Bacteria (UID2982)	88	230	148	73	156	1	0	0	0	66.22	0.68	0
GCA_945949225.1	k__Bacteria (UID2982)	88	230	148	8	220	2	0	0	0	94.59	0.81	0
GCA_945957395.1	k__Bacteria (UID2982)	88	230	148	1	227	2	0	0	0	99.32	0.68	0
GCA_003482665.1	k__Bacteria (UID2982)	88	230	148	80	145	5	0	0	0	62.94	2.48	40
GCA_003484925.1	k__Bacteria (UID2982)	88	230	148	48	179	3	0	0	0	78.51	0.72	0
GCA_003485955.1	k__Bacteria (UID2982)	88	230	148	60	165	5	0	0	0	79.31	1.1	0
GCA_003525125.1	k__Bacteria (UID2982)	88	230	148	95	132	3	0	0	0	58.46	1.24	33.33
GCA_003558675.1	k__Bacteria (UID2982)	88	230	148	96	133	1	0	0	0	52.52	0.68	0
GCA_009919545.1	k__Bacteria (UID2982)	88	230	148	81	146	3	0	0	0	60.05	0.76	0
GCA_009920075.1	k__Bacteria (UID2982)	88	230	148	77	153	0	0	0	0	63.37	0	0
GCA_009930085.1	k__Bacteria (UID2982)	88	230	148	24	171	30	5	0	0	87.67	19.51	6.67
GCA_010029905.1	k__Bacteria (UID2982)	88	230	148	35	176	18	1	0	0	81.49	9.68	38.1
GCA_010030015.1	k__Bacteria (UID2982)	88	230	148	62	147	20	1	0	0	67.19	10.14	17.39
GCA_016188345.1	k__Bacteria (UID2982)	88	230	148	112	117	1	0	0	0	49.74	0.03	0
GCA_017884925.1	k__Bacteria (UID2982)	88	227	146	137	82	7	1	0	0	40.71	4.25	0
GCA_018658835.1	k__Bacteria (UID2982)	88	230	148	67	146	17	0	0	0	71.26	5.02	64.71
GCA_018667195.1	k__Bacteria (UID2982)	88	230	148	41	176	8	5	0	0	79.21	8.45	0
GCA_018667865.1	k__Bacteria (UID2982)	88	230	148	47	176	7	0	0	0	75.34	3.76	85.71
GCA_018694695.1	k__Bacteria (UID2982)	88	230	148	36	183	10	1	0	0	78.89	4.77	0
GCA_018699175.1	k__Bacteria (UID2982)	88	230	148	59	154	17	0	0	0	71	5.87	58.82
GCA_021640745.1	k__Bacteria (UID2982)	88	230	148	20	204	6	0	0	0	87.33	2.67	33.33
GCA_025361545.1	k__Bacteria (UID2982)	88	230	148	54	169	7	0	0	0	73.64	3.55	42.86
GCA_903819725.1	k__Bacteria (UID2982)	88	230	148	59	167	4	0	0	0	75.3	2.36	25
GCA_903820035.1	k__Bacteria (UID2982)	88	227	146	5	222	0	0	0	0	98.57	0	0
GCA_903820145.1	k__Bacteria (UID2982)	88	230	148	7	220	3	0	0	0	95.95	1.69	33.33
GCA_903820175.1	k__Bacteria (UID2982)	88	230	148	34	193	3	0	0	0	79.73	1.58	66.67
GCA_903820765.1	k__Bacteria (UID2982)	88	230	148	19	206	5	0	0	0	91.51	3.04	60
GCA_903821155.1	k__Bacteria (UID2982)	88	230	148	10	215	5	0	0	0	94.55	3.38	40
GCA_903821865.1	k__Bacteria (UID2982)	88	227	146	6	220	1	0	0	0	95.89	0.68	100
GCA_903822265.1	k__Bacteria (UID2982)	88	227	146	26	196	4	1	0	0	93.17	3.77	28.57
GCA_903823085.1	k__Bacteria (UID2982)	88	230	148	8	219	3	0	0	0	94.93	1.69	66.67
GCA_903823425.1	k__Bacteria (UID2982)	88	230	148	17	206	7	0	0	0	90.54	4.73	71.43
GCA_903823675.1	k__Bacteria (UID2982)	88	230	148	8	218	4	0	0	0	94.59	2.03	25
GCA_903823935.1	k__Bacteria (UID2982)	88	227	146	3	222	2	0	0	0	97.95	0.68	100
GCA_903824305.1	k__Bacteria (UID2982)	88	227	146	2	220	5	0	0	0	98.63	2.23	40
GCA_903824555.1	k__Bacteria (UID2982)	88	227	146	37	184	6	0	0	0	91.32	2.14	33.33
GCA_903825085.1	k__Bacteria (UID2982)	88	230	148	24	197	9	0	0	0	86.15	4.95	33.33
GCA_903825225.1	k__Bacteria (UID2982)	88	227	146	65	158	4	0	0	0	76.44	1.6	25
GCA_903826085.1	k__Bacteria (UID2982)	88	227	146	4	222	1	0	0	0	97.26	0.23	100
GCA_903826175.1	k__Bacteria (UID2982)	88	227	146	6	220	1	0	0	0	95.89	0.68	100
GCA_903826765.1	k__Bacteria (UID2982)	88	230	148	13	214	3	0	0	0	92.94	2.03	33.33
GCA_903826935.1	k__Bacteria (UID2982)	88	227	146	23	203	1	0	0	0	87.8	0.68	0
GCA_903829855.1	k__Bacteria (UID2982)	88	230	148	17	212	1	0	0	0	93.12	0.68	0
GCA_903829915.1	k__Bacteria (UID2982)	88	227	146	7	220	0	0	0	0	95.21	0	0
GCA_903830275.1	k__Bacteria (UID2982)	88	227	146	38	183	6	0	0	0	78.46	2.78	50
GCA_903830315.1	k__Bacteria (UID2982)	88	230	148	60	160	10	0	0	0	68.02	4.82	80
GCA_903830425.1	k__Bacteria (UID2982)	88	227	146	4	223	0	0	0	0	97.6	0	0
GCA_903830885.1	k__Bacteria (UID2982)	88	230	148	14	210	6	0	0	0	92.13	3.38	83.33
GCA_903831005.1	k__Bacteria (UID2982)	88	230	148	78	151	1	0	0	0	63.41	0.68	100
GCA_903831395.1	k__Bacteria (UID2982)	88	227	146	7	217	3	0	0	0	95.66	1.54	100
GCA_903831495.1	k__Bacteria (UID2982)	88	230	148	12	212	6	0	0	0	93.92	4.05	66.67
GCA_903832675.1	k__Bacteria (UID2982)	88	230	148	5	220	5	0	0	0	96.62	1.61	40
GCA_903833435.1	k__Bacteria (UID2982)	88	230	148	18	208	4	0	0	0	90.35	1.35	75
GCA_903833605.1	k__Bacteria (UID2982)	88	230	148	5	222	3	0	0	0	96.62	0.74	0
GCA_903834125.1	k__Bacteria (UID2982)	88	227	146	33	190	4	0	0	0	82.09	1.74	0
GCA_903835405.1	k__Bacteria (UID2982)	88	227	146	4	220	3	0	0	0	98.57	2.05	66.67
GCA_903835965.1	k__Bacteria (UID2982)	88	230	148	9	219	2	0	0	0	93.92	0.84	0
GCA_903836725.1	k__Bacteria (UID2982)	88	230	148	5	221	4	0	0	0	96.62	2.03	50
GCA_903836745.1	k__Bacteria (UID2982)	88	230	148	19	207	4	0	0	0	89.53	2.07	75
GCA_903837905.1	k__Bacteria (UID2982)	88	227	146	28	195	3	1	0	0	94.17	2.22	33.33
GCA_903838945.1	k__Bacteria (UID2982)	88	230	148	13	211	6	0	0	0	92.68	3.72	83.33
GCA_903839805.1	k__Bacteria (UID2982)	88	230	148	66	163	1	0	0	0	77.5	0.68	0
GCA_903840235.1	k__Bacteria (UID2982)	88	230	148	32	193	5	0	0	0	83.81	2.16	100
GCA_903842645.1	k__Bacteria (UID2982)	88	230	148	7	211	12	0	0	0	96.51	4.93	75
GCA_903843155.1	k__Bacteria (UID2982)	88	227	146	7	213	7	0	0	0	98.16	4.15	14.29
GCA_903844345.1	k__Bacteria (UID2982)	88	230	148	7	215	8	0	0	0	96.28	3.04	75
GCA_903844605.1	k__Bacteria (UID2982)	88	230	148	109	106	15	0	0	0	47.41	4.79	100
GCA_903844625.1	k__Bacteria (UID2982)	88	230	148	118	108	4	0	0	0	53.29	2.36	25
GCA_903844885.1	k__Bacteria (UID2982)	88	227	146	7	219	1	0	0	0	95.55	0.68	0
GCA_903845765.1	k__Bacteria (UID2982)	88	230	148	10	213	7	0	0	0	93.58	4.73	71.43
GCA_903848595.1	k__Bacteria (UID2982)	88	230	148	21	205	4	0	0	0	88.96	2.36	0
GCA_903848695.1	k__Bacteria (UID2982)	88	227	146	8	216	3	0	0	0	96.81	1.51	0
GCA_903848815.1	k__Bacteria (UID2982)	88	227	146	39	178	10	0	0	0	82.71	3.47	20
GCA_903848965.1	k__Bacteria (UID2982)	88	227	146	10	210	7	0	0	0	93.49	4.11	28.57
GCA_903848985.1	k__Bacteria (UID2982)	88	230	148	13	210	7	0	0	0	92.64	3.89	71.43
GCA_903849045.1	k__Bacteria (UID2982)	88	227	146	19	204	4	0	0	0	93.11	2.74	50
GCA_903850885.1	k__Bacteria (UID2982)	88	230	148	9	219	2	0	0	0	94.26	0.71	50
GCA_903850955.1	k__Bacteria (UID2982)	88	227	146	49	170	8	0	0	0	88.01	4.15	87.5
GCA_903852115.1	k__Bacteria (UID2982)	88	227	146	21	206	0	0	0	0	88.58	0	0
GCA_903852205.1	k__Bacteria (UID2982)	88	230	148	17	205	8	0	0	0	90.32	4.77	75
GCA_903853165.1	k__Bacteria (UID2982)	88	227	146	7	205	15	0	0	0	97.94	3.72	6.67
GCA_903853185.1	k__Bacteria (UID2982)	88	230	148	47	174	9	0	0	0	74.63	2.21	88.89
GCA_903853485.1	k__Bacteria (UID2982)	88	230	148	38	184	8	0	0	0	81.95	3.22	75
GCA_903854575.1	k__Bacteria (UID2982)	88	230	148	39	190	1	0	0	0	85.33	0.68	0
GCA_903854885.1	k__Bacteria (UID2982)	88	227	146	17	201	9	0	0	0	93.22	3.76	55.56
GCA_903855055.1	k__Bacteria (UID2982)	88	227	146	10	215	2	0	0	0	93.84	0.73	0
GCA_903855485.1	k__Bacteria (UID2982)	88	230	148	17	201	12	0	0	0	90.54	2.68	75
GCA_903857515.1	k__Bacteria (UID2982)	88	230	148	4	222	4	0	0	0	97.3	2.25	50
GCA_903859095.1	k__Bacteria (UID2982)	88	227	146	2	222	3	0	0	0	98.63	1.37	100
GCA_903859105.1	k__Bacteria (UID2982)	88	227	146	130	94	3	0	0	0	42.81	2.05	33.33
GCA_903859115.1	k__Bacteria (UID203)	5449	104	58	66	38	0	0	0	0	51.49	0	0
GCA_903859165.1	k__Bacteria (UID2982)	88	230	148	26	195	9	0	0	0	87.64	3.87	11.11
GCA_903859405.1	k__Bacteria (UID2982)	88	227	146	19	196	12	0	0	0	90.55	4.29	41.67
GCA_903859445.1	k__Bacteria (UID203)	5449	101	57	71	30	0	0	0	0	47.37	0	0
GCA_903859465.1	k__Bacteria (UID2982)	88	230	148	9	218	3	0	0	0	94.26	1.39	66.67
GCA_903860195.1	k__Bacteria (UID2982)	88	230	148	30	195	5	0	0	0	82.09	2.03	40
GCA_903860405.1	k__Bacteria (UID2982)	88	230	148	10	216	4	0	0	0	95.61	2.7	75
GCA_903861185.1	k__Bacteria (UID2982)	88	227	146	22	199	5	1	0	0	96.69	4.45	50
GCA_903862535.1	k__Bacteria (UID2982)	88	230	148	7	207	16	0	0	0	95.92	4.92	43.75
GCA_903862685.1	k__Bacteria (UID2982)	88	230	148	15	201	14	0	0	0	90.91	4.98	64.29
GCA_903862785.1	k__Bacteria (UID2982)	88	227	146	12	208	7	0	0	0	96.97	3.65	42.86
GCA_903863475.1	k__Bacteria (UID2982)	88	227	146	48	174	5	0	0	0	84.18	2.74	0
GCA_903863825.1	k__Bacteria (UID2982)	88	227	146	4	215	8	0	0	0	97.9	3.84	62.5
GCA_903863945.1	k__Bacteria (UID2982)	88	230	148	15	209	6	0	0	0	90.88	2.78	83.33
GCA_903864675.1	k__Bacteria (UID2982)	88	227	146	65	157	5	0	0	0	84.23	3.42	40
GCA_903865765.1	k__Bacteria (UID2982)	88	230	148	16	207	7	0	0	0	92.4	1.58	42.86
GCA_903866145.1	k__Bacteria (UID2982)	88	230	148	5	215	10	0	0	0	97.07	4.04	20
GCA_903866235.1	k__Bacteria (UID2982)	88	227	146	8	210	8	1	0	0	95.89	4.74	54.55
GCA_903866435.1	k__Bacteria (UID2982)	88	230	148	20	208	2	0	0	0	94.46	1.35	50
GCA_903866745.1	k__Bacteria (UID2982)	88	227	146	3	222	2	0	0	0	97.95	0.57	50
GCA_903867625.1	k__Bacteria (UID2982)	88	227	146	28	196	3	0	0	0	89.09	1.41	0
GCA_903867955.1	k__Bacteria (UID2982)	88	230	148	20	206	4	0	0	0	89.53	2.03	0
GCA_903868455.1	k__Bacteria (UID2982)	88	230	148	18	207	5	0	0	0	89.22	2.06	100
GCA_903868735.1	k__Bacteria (UID2982)	88	230	148	12	215	3	0	0	0	91.89	1.38	100
GCA_903869665.1	k__Bacteria (UID2982)	88	227	146	24	191	12	0	0	0	95.96	4.65	58.33
GCA_903869855.1	k__Bacteria (UID2982)	88	227	146	6	219	2	0	0	0	95.89	1.03	50
GCA_903869915.1	k__Bacteria (UID2982)	88	227	146	5	218	3	1	0	0	96.58	3.08	50
GCA_903869955.1	k__Bacteria (UID2982)	88	227	146	15	204	8	0	0	0	94.3	2.9	25
GCA_903870865.1	k__Bacteria (UID2982)	88	230	148	17	207	6	0	0	0	91.85	2.87	83.33
GCA_903872385.1	k__Bacteria (UID2982)	88	227	146	9	212	6	0	0	0	96.41	2.12	66.67
GCA_903872425.1	k__Bacteria (UID2982)	88	227	146	23	199	5	0	0	0	92.95	3.08	40
GCA_903872505.1	k__Bacteria (UID2982)	88	227	146	32	193	2	0	0	0	94.34	0.82	0
GCA_903872695.1	k__Bacteria (UID2982)	88	227	146	8	217	2	0	0	0	94.98	0.37	100
GCA_903873795.1	k__Bacteria (UID2982)	88	230	148	12	217	1	0	0	0	95.71	0.14	0
GCA_903873805.1	k__Bacteria (UID2982)	88	227	146	16	209	1	1	0	0	96.15	1.71	50
GCA_903874645.1	k__Bacteria (UID2982)	88	227	146	6	217	4	0	0	0	96.58	1.45	25
GCA_903875295.1	k__Bacteria (UID2982)	88	227	146	9	214	4	0	0	0	94.29	1.54	75
GCA_903875765.1	k__Bacteria (UID2982)	88	227	146	3	218	6	0	0	0	97.95	2.57	100
GCA_903876305.1	k__Bacteria (UID2982)	88	230	148	35	190	5	0	0	0	89	3.04	80
GCA_903876355.1	k__Bacteria (UID2982)	88	230	148	15	209	6	0	0	0	92.83	2.84	33.33
GCA_903876415.1	k__Bacteria (UID2982)	88	227	146	18	208	1	0	0	0	91.89	0.34	100
GCA_903877565.1	k__Bacteria (UID2982)	88	227	146	5	220	2	0	0	0	96.58	1.37	50
GCA_903877965.1	k__Bacteria (UID2982)	88	230	148	52	176	2	0	0	0	73.31	1.01	50
GCA_903878355.1	k__Bacteria (UID2982)	88	230	148	20	203	7	0	0	0	90.13	2.7	57.14
GCA_903879465.1	k__Bacteria (UID2982)	88	230	148	83	142	5	0	0	0	71.24	2.36	20
GCA_903879655.1	k__Bacteria (UID2982)	88	227	146	12	207	8	0	0	0	93.49	4.15	0
GCA_903881075.1	k__Bacteria (UID2982)	88	230	148	14	205	11	0	0	0	92.36	4.92	63.64
GCA_903882335.1	k__Bacteria (UID2982)	88	230	148	15	210	5	0	0	0	91.55	2.74	60
GCA_903883135.1	k__Bacteria (UID2982)	88	227	146	42	173	12	0	0	0	85.84	3.23	8.33
GCA_903883335.1	k__Bacteria (UID2982)	88	227	146	4	219	4	0	0	0	97.26	2.4	25
GCA_903883615.1	k__Bacteria (UID2982)	88	230	148	38	182	10	0	0	0	81.64	3.74	100
GCA_903883725.1	k__Bacteria (UID2982)	88	227	146	8	219	0	0	0	0	94.98	0	0
GCA_903883955.1	k__Bacteria (UID2982)	88	230	148	110	117	3	0	0	0	57.25	1.69	0
GCA_903884165.1	k__Bacteria (UID2982)	88	227	146	23	201	3	0	0	0	95.89	1.16	66.67
GCA_903885135.1	k__Bacteria (UID2982)	88	227	146	2	222	3	0	0	0	98.63	2.05	66.67
GCA_903888685.1	k__Bacteria (UID2982)	88	227	146	90	137	0	0	0	0	50.68	0	0
GCA_903888785.1	k__Bacteria (UID2982)	88	227	146	5	222	0	0	0	0	96.58	0	0
GCA_903889195.1	k__Bacteria (UID2982)	88	230	148	22	203	5	0	0	0	91.51	2.7	40
GCA_903889525.1	k__Bacteria (UID2982)	88	230	148	16	211	3	0	0	0	91.89	2.03	66.67
GCA_903889805.1	k__Bacteria (UID203)	5449	104	58	71	31	2	0	0	0	46.71	3.45	0
GCA_903891425.1	k__Bacteria (UID2982)	88	230	148	42	188	0	0	0	0	93.06	0	0
GCA_903891575.1	k__Bacteria (UID2982)	88	230	148	25	203	2	0	0	0	88.85	1.35	50
GCA_903891765.1	k__Bacteria (UID2982)	88	230	148	23	205	2	0	0	0	90.68	1.35	100
GCA_903892025.1	k__Bacteria (UID2982)	88	230	148	6	220	3	1	0	0	95.95	2.7	16.67
GCA_903893265.1	k__Bacteria (UID2982)	88	227	146	8	218	1	0	0	0	95.21	0.03	0
GCA_903894085.1	k__Bacteria (UID2982)	88	227	146	17	209	1	0	0	0	93.15	0.17	100
GCA_903895475.1	k__Bacteria (UID2982)	88	230	148	14	208	8	0	0	0	91.89	3.63	50
GCA_903896135.1	k__Bacteria (UID2982)	88	230	148	38	190	2	0	0	0	84.13	0.71	50
GCA_903896265.1	k__Bacteria (UID2982)	88	230	148	20	194	15	1	0	0	89.47	3.73	50
GCA_903897615.1	k__Bacteria (UID2982)	88	230	148	8	218	4	0	0	0	94.93	2.7	50
GCA_903897835.1	k__Bacteria (UID203)	5449	101	57	63	37	1	0	0	0	56.25	1.75	100
GCA_903898395.1	k__Bacteria (UID2982)	88	227	146	19	206	2	0	0	0	90.38	0.51	0
GCA_903898585.1	k__Bacteria (UID2982)	88	230	148	13	209	8	0	0	0	91.22	3.32	62.5
GCA_903899275.1	k__Bacteria (UID2982)	88	227	146	19	203	5	0	0	0	90.38	1.92	60
GCA_903900715.1	k__Bacteria (UID2982)	88	230	148	45	174	11	0	0	0	92.05	4.43	9.09
GCA_903900735.1	k__Bacteria (UID2982)	88	230	148	13	210	7	0	0	0	93.58	3.21	85.71
GCA_903900845.1	k__Bacteria (UID2982)	88	227	146	27	197	3	0	0	0	96.61	1.6	0
GCA_903900955.1	k__Bacteria (UID2982)	88	230	148	7	219	4	0	0	0	95.27	2.7	25
GCA_903901305.1	k__Bacteria (UID2982)	88	227	146	3	223	1	0	0	0	98.59	0.17	100
GCA_903901315.1	k__Bacteria (UID2982)	88	230	148	7	220	3	0	0	0	95.27	1.52	33.33
GCA_903901325.1	k__Bacteria (UID2982)	88	227	146	7	218	2	0	0	0	95.66	0.82	50
GCA_903901725.1	k__Bacteria (UID2982)	88	230	148	27	200	3	0	0	0	91.11	2.03	66.67
GCA_903902335.1	k__Bacteria (UID2982)	88	227	146	75	151	1	0	0	0	60.96	0.34	100
GCA_903903225.1	k__Bacteria (UID2982)	88	230	148	24	201	5	0	0	0	91.25	3.04	60
GCA_903903275.1	k__Bacteria (UID2982)	88	230	148	27	202	1	0	0	0	88.52	0.68	100
GCA_903904245.1	k__Bacteria (UID2982)	88	227	146	46	180	1	0	0	0	90.66	0.68	0
GCA_903904475.1	k__Bacteria (UID2982)	88	227	146	24	192	11	0	0	0	91.24	4.59	36.36
GCA_903904865.1	k__Bacteria (UID2982)	88	230	148	36	189	5	0	0	0	89.19	2.36	20
GCA_903904955.1	k__Bacteria (UID2982)	88	230	148	58	165	7	0	0	0	75.26	3.59	42.86
GCA_903905055.1	k__Bacteria (UID2982)	88	230	148	14	215	1	0	0	0	91.89	0.68	0
GCA_903905215.1	k__Bacteria (UID2982)	88	227	146	12	212	3	0	0	0	94.23	0.95	100
GCA_903906355.1	k__Bacteria (UID2982)	88	227	146	45	180	2	0	0	0	92.71	1.37	0
GCA_903907445.1	k__Bacteria (UID2982)	88	227	146	24	202	1	0	0	0	97.14	0.34	100
GCA_903908005.1	k__Bacteria (UID2982)	88	230	148	29	199	2	0	0	0	91.38	1.35	0
GCA_903909465.1	k__Bacteria (UID2982)	88	230	148	13	216	1	0	0	0	92.23	0.68	100
GCA_903909485.1	k__Bacteria (UID2982)	88	227	146	41	180	6	0	0	0	91.72	3.25	66.67
GCA_903910145.1	k__Bacteria (UID2982)	88	227	146	2	224	1	0	0	0	98.63	0.68	100
GCA_903910245.1	k__Bacteria (UID203)	5449	104	58	60	44	0	0	0	0	52.68	0	0
GCA_903910275.1	k__Bacteria (UID2982)	88	230	148	17	207	6	0	0	0	89.19	3.27	66.67
GCA_903911315.1	k__Bacteria (UID2982)	88	227	146	8	216	3	0	0	0	96.12	1.26	100
GCA_903911655.1	k__Bacteria (UID2982)	88	230	148	14	212	4	0	0	0	92.6	2.7	75
GCA_903911885.1	k__Bacteria (UID2982)	88	227	146	11	209	7	0	0	0	95.54	2.59	42.86
GCA_903912045.1	k__Bacteria (UID2982)	88	227	146	19	204	4	0	0	0	91.1	2.74	50
GCA_903912745.1	k__Bacteria (UID2982)	88	227	146	17	208	2	0	0	0	90.41	0.34	100
GCA_903913055.1	k__Bacteria (UID2982)	88	227	146	20	205	2	0	0	0	95.33	1.37	100
GCA_903913325.1	k__Bacteria (UID2982)	88	227	146	39	180	8	0	0	0	93.29	3.97	50
GCA_903913455.1	k__Bacteria (UID2982)	88	227	146	30	191	6	0	0	0	93.06	3.11	50
GCA_903913565.1	k__Bacteria (UID2982)	88	227	146	25	196	6	0	0	0	90.14	2.26	50
GCA_903913915.1	k__Bacteria (UID2982)	88	230	148	14	207	9	0	0	0	94.01	2.26	66.67
GCA_903916685.1	k__Bacteria (UID2982)	88	227	146	50	170	6	1	0	0	84.05	1.66	11.11
GCA_903917335.1	k__Bacteria (UID2982)	88	227	146	6	221	0	0	0	0	95.89	0	0
GCA_903917545.1	k__Bacteria (UID2982)	88	227	146	29	192	6	0	0	0	92.48	2.22	66.67
GCA_903918265.1	k__Bacteria (UID2982)	88	227	146	54	172	1	0	0	0	90.1	0.34	0
GCA_903918495.1	k__Bacteria (UID203)	5449	104	58	57	45	2	0	0	0	52.98	1.21	100
GCA_903918535.1	k__Bacteria (UID2982)	88	227	146	3	222	2	0	0	0	97.95	1.03	100
GCA_903918915.1	k__Bacteria (UID203)	5449	104	58	77	27	0	0	0	0	42.24	0	0
GCA_903919185.1	k__Bacteria (UID2982)	88	230	148	19	208	3	0	0	0	90.54	1.52	66.67
GCA_903919255.1	k__Bacteria (UID2982)	88	227	146	4	221	2	0	0	0	97.72	0.2	100
GCA_903919985.1	k__Bacteria (UID203)	5449	101	57	57	42	2	0	0	0	68.42	3.51	0
GCA_903920165.1	k__Bacteria (UID2982)	88	227	146	32	193	2	0	0	0	92.24	1.37	0
GCA_903921305.1	k__Bacteria (UID2982)	88	227	146	10	214	3	0	0	0	95.21	0.65	66.67
GCA_903921665.1	k__Bacteria (UID2982)	88	230	148	57	165	8	0	0	0	80.04	3.6	100
GCA_903922995.1	k__Bacteria (UID2982)	88	227	146	12	214	1	0	0	0	93.95	0.34	0
GCA_903923015.1	k__Bacteria (UID2982)	88	230	148	48	175	7	0	0	0	78.57	3.24	71.43
GCA_903923085.1	k__Bacteria (UID2982)	88	227	146	77	146	4	0	0	0	76.14	2.4	0
GCA_903923225.1	k__Bacteria (UID2982)	88	230	148	9	218	3	0	0	0	94.59	2.03	33.33
GCA_903923305.1	k__Bacteria (UID2982)	88	230	148	19	209	2	0	0	0	91.51	0.71	50
GCA_903923375.1	k__Bacteria (UID2982)	88	230	148	59	170	1	0	0	0	78.3	0.68	0
GCA_903924185.1	k__Bacteria (UID2982)	88	230	148	32	190	8	0	0	0	82.49	3.85	62.5
GCA_903924195.1	k__Bacteria (UID2982)	88	227	146	12	208	6	1	0	0	97	4.14	11.11
GCA_903924275.1	k__Bacteria (UID2982)	88	230	148	39	183	8	0	0	0	86.86	3.59	62.5
GCA_903924835.1	k__Bacteria (UID2982)	88	227	146	42	184	1	0	0	0	93.43	0.68	100
GCA_903925045.1	k__Bacteria (UID2982)	88	230	148	9	219	2	0	0	0	95.95	1.01	50
GCA_903925205.1	k__Bacteria (UID2982)	88	230	148	8	211	11	0	0	0	94.59	4.9	18.18
GCA_903925335.1	k__Bacteria (UID2982)	88	230	148	21	201	8	0	0	0	88.55	3.55	100
GCA_903925425.1	k__Bacteria (UID2982)	88	227	146	12	208	7	0	0	0	93.15	3.81	71.43
GCA_903926065.1	k__Bacteria (UID2982)	88	230	148	26	197	7	0	0	0	86.46	3.11	42.86
GCA_903926425.1	k__Bacteria (UID2982)	88	227	146	13	206	7	1	0	0	94.8	4.76	20
GCA_903927065.1	k__Bacteria (UID2982)	88	227	146	29	181	17	0	0	0	91.03	4.76	11.76
GCA_903927655.1	k__Bacteria (UID2982)	88	230	148	14	214	2	0	0	0	91.22	1.35	50
GCA_903928105.1	k__Bacteria (UID2982)	88	227	146	9	215	3	0	0	0	95.67	1.41	0
GCA_903929255.1	k__Bacteria (UID2982)	88	227	146	54	169	4	0	0	0	84.25	2.74	25
GCA_903929325.1	k__Bacteria (UID2982)	88	230	148	17	210	3	0	0	0	92.09	2.03	33.33
GCA_903930415.1	k__Bacteria (UID2982)	88	227	146	4	223	0	0	0	0	97.6	0	0
GCA_903932015.1	k__Bacteria (UID2982)	88	227	146	59	158	9	1	0	0	77.05	4.11	25
GCA_903935495.1	k__Bacteria (UID203)	5449	101	57	50	49	2	0	0	0	73.84	3.51	0
GCA_903936755.1	k__Bacteria (UID203)	5449	104	58	74	30	0	0	0	0	41.14	0	0
GCA_903937075.1	k__Bacteria (UID203)	5449	101	57	46	53	2	0	0	0	80.7	3.51	50
GCA_903938065.1	k__Bacteria (UID2982)	88	227	146	11	208	8	0	0	0	95.54	3.49	37.5
GCA_903938935.1	k__Bacteria (UID2982)	88	227	146	6	218	3	0	0	0	96.23	0.42	66.67
GCA_903940425.1	k__Bacteria (UID2982)	88	230	148	6	219	5	0	0	0	96.28	3.04	60
GCA_903944805.1	k__Bacteria (UID2982)	88	227	146	4	215	8	0	0	0	97.6	3.77	75
GCA_903944995.1	k__Bacteria (UID2982)	88	227	146	35	184	8	0	0	0	87.46	3.42	37.5
GCA_903945555.1	k__Bacteria (UID2982)	88	227	146	32	191	4	0	0	0	83.68	1.44	25
GCA_903947955.1	k__Bacteria (UID203)	5449	104	58	64	39	1	0	0	0	54.23	0.86	100
GCA_903948385.1	k__Bacteria (UID2982)	88	227	146	9	211	7	0	0	0	94.29	4.45	42.86
GCA_903948415.1	k__Bacteria (UID2982)	88	227	146	40	182	5	0	0	0	95.38	3.42	40
GCA_903951725.1	k__Bacteria (UID2982)	88	227	146	34	184	9	0	0	0	93.15	4.32	77.78
GCA_903953835.1	k__Bacteria (UID2982)	88	227	146	21	197	9	0	0	0	92.41	4.74	88.89
GCA_903954225.1	k__Bacteria (UID2982)	88	227	146	4	210	13	0	0	0	97.26	4.31	92.31
GCA_903957465.1	k__Bacteria (UID2982)	88	230	148	20	201	9	0	0	0	89.08	3.67	66.67
GCA_903960155.1	k__Bacteria (UID2982)	88	227	146	29	189	9	0	0	0	88.04	3.15	0
GCA_903960615.1	k__Bacteria (UID2982)	88	227	146	17	201	9	0	0	0	90.48	3.72	88.89
GCA_903995035.1	root (UID1)	5656	56	24	55	1	0	0	0	0	4.17	0	0
GCA_905194085.1	k__Bacteria (UID2982)	88	230	148	55	166	9	0	0	0	81.26	4.95	11.11
GCA_905210135.1	k__Bacteria (UID2982)	88	230	148	32	188	10	0	0	0	80.41	4.6	0
GCA_905213755.1	k__Bacteria (UID2982)	88	230	148	13	212	5	0	0	0	92.83	2.2	20
GCA_913009225.1	k__Bacteria (UID2982)	88	230	148	4	225	1	0	0	0	97.3	0.68	0
GCA_913009615.1	k__Bacteria (UID2982)	88	230	148	32	198	0	0	0	0	81.76	0	0
GCA_913020695.1	k__Bacteria (UID203)	5449	104	58	68	36	0	0	0	0	53.45	0	0
GCA_913030705.1	k__Bacteria (UID2982)	88	230	148	22	208	0	0	0	0	88.85	0	0
GCA_913041275.1	k__Bacteria (UID2982)	88	230	148	83	146	1	0	0	0	65.24	0.68	0
GCA_913042245.1	k__Bacteria (UID2982)	88	230	148	27	201	2	0	0	0	87.94	1.35	0
GCA_913042805.1	k__Bacteria (UID203)	5449	104	58	55	48	1	0	0	0	72.41	1.72	0
GCA_913044055.1	k__Bacteria (UID2982)	88	230	148	81	148	1	0	0	0	79.05	0.34	0
GCA_913044305.1	k__Bacteria (UID2982)	88	230	148	87	139	4	0	0	0	67.88	2.03	75
GCA_913044315.1	k__Bacteria (UID2982)	88	230	148	75	155	0	0	0	0	69.62	0	0
GCA_913046175.1	k__Bacteria (UID2982)	88	230	148	70	160	0	0	0	0	62.24	0	0
GCA_913046265.1	k__Bacteria (UID2982)	88	230	148	34	194	2	0	0	0	83.07	0.71	50
GCA_913048125.1	k__Bacteria (UID2982)	88	230	148	14	211	5	0	0	0	94.44	2.09	0
GCA_913048545.1	k__Bacteria (UID203)	5449	104	58	63	41	0	0	0	0	58.62	0	0
GCA_913049555.1	k__Bacteria (UID2982)	88	230	148	48	179	3	0	0	0	95	1.35	0
GCA_913056175.1	k__Bacteria (UID2982)	88	230	148	4	223	3	0	0	0	97.3	1.35	0
GCA_939799155.1	k__Bacteria (UID2982)	88	230	148	30	200	0	0	0	0	84.92	0	0
GCA_945920565.1	k__Bacteria (UID2982)	88	230	148	29	201	0	0	0	0	82.94	0	0
GCA_001604565.1	k__Bacteria (UID2982)	88	230	148	15	211	4	0	0	0	92.58	2.36	50
GCA_001604585.1	k__Bacteria (UID2982)	88	230	148	6	220	4	0	0	0	95.95	2.36	25
GCA_002170655.2	k__Bacteria (UID2982)	88	230	148	118	110	2	0	0	0	48.65	1.35	100
GCA_002171045.1	k__Bacteria (UID2982)	88	230	148	80	140	10	0	0	0	64.05	5.41	0
GCA_002346535.1	k__Bacteria (UID2982)	88	230	148	6	222	2	0	0	0	98.36	1.35	0
GCA_002420185.1	k__Bacteria (UID2982)	88	230	148	5	220	5	0	0	0	97.3	2.73	0
GCA_002420265.1	k__Bacteria (UID2982)	88	230	148	18	209	3	0	0	0	93.76	2.03	33.33
GCA_002450395.1	k__Bacteria (UID2982)	88	230	148	26	202	2	0	0	0	87.84	0.71	0
GCA_002474325.1	k__Bacteria (UID2982)	88	230	148	27	201	2	0	0	0	85.77	0.71	0
GCA_002720915.1	k__Bacteria (UID2982)	88	230	148	118	109	3	0	0	0	53.81	2.03	0
GCA_002724235.1	k__Bacteria (UID203)	5449	104	58	57	47	0	0	0	0	68.97	0	0
GCA_007119975.1	k__Bacteria (UID2982)	88	230	148	2	223	5	0	0	0	98.65	2.7	0
GCA_007125965.1	k__Bacteria (UID2982)	88	230	148	1	227	2	0	0	0	99.32	1.35	0
GCA_007129275.1	k__Bacteria (UID2982)	88	230	148	0	227	3	0	0	0	100	2.03	0
GCA_007130045.1	k__Bacteria (UID2982)	88	230	148	1	227	2	0	0	0	99.32	1.35	0
GCA_007130315.1	k__Bacteria (UID2982)	88	230	148	3	220	7	0	0	0	97.97	3.51	71.43
GCA_007133065.1	k__Bacteria (UID2982)	88	230	148	4	224	2	0	0	0	98.31	1.01	0
GCA_007134215.1	k__Bacteria (UID2982)	88	230	148	10	212	8	0	0	0	95	3.42	0
GCA_007280935.1	k__Bacteria (UID2982)	88	230	148	22	203	5	0	0	0	86.82	3.04	0
GCA_009691685.1	k__Bacteria (UID2982)	88	230	148	21	209	0	0	0	0	87.61	0	0
GCA_009695385.1	k__Bacteria (UID2982)	88	230	148	90	135	5	0	0	0	57.59	2.7	40
GCA_013215165.1	k__Bacteria (UID2982)	88	230	148	2	226	2	0	0	0	98.65	1.35	0
GCA_014529625.2	k__Bacteria (UID2982)	88	230	148	2	225	3	0	0	0	98.65	1.38	0
GCA_014529665.2	k__Bacteria (UID2982)	88	230	148	1	227	2	0	0	0	99.77	1.35	0
GCA_014529675.2	k__Bacteria (UID2982)	88	230	148	1	227	2	0	0	0	99.77	1.35	0
GCA_015061945.1	k__Bacteria (UID2982)	88	230	148	8	220	2	0	0	0	94.59	1.01	0
GCA_016286235.1	k__Bacteria (UID2982)	88	230	148	40	189	1	0	0	0	76.18	0.68	0
GCA_016302835.1	k__Bacteria (UID2982)	88	230	148	29	201	0	0	0	0	82.77	0	0
GCA_016463705.1	k__Bacteria (UID2982)	88	230	148	9	221	0	0	0	0	94.93	0	0
GCA_016928295.1	k__Bacteria (UID2982)	88	230	148	7	221	2	0	0	0	95.27	0.81	0
GCA_016932335.1	k__Bacteria (UID2982)	88	230	148	52	177	1	0	0	0	73.65	0.23	0
GCA_017440935.1	k__Bacteria (UID2982)	88	230	148	10	219	1	0	0	0	93.24	0.68	0
GCA_017531845.1	k__Bacteria (UID2982)	88	230	148	19	209	2	0	0	0	89.19	1.01	0
GCA_017543365.1	k__Bacteria (UID2982)	88	230	148	87	134	9	0	0	0	68.1	4.39	66.67
GCA_017546455.1	k__Bacteria (UID2982)	88	230	148	13	214	3	0	0	0	92.3	1.69	0
GCA_017856535.1	k__Bacteria (UID2982)	88	230	148	5	221	4	0	0	0	96.62	1.05	25
GCA_017856655.1	k__Bacteria (UID2982)	88	230	148	7	219	4	0	0	0	95.61	2.03	50
GCA_017857505.1	k__Bacteria (UID2982)	88	230	148	24	206	0	0	0	0	86.65	0	0
GCA_017935025.1	k__Bacteria (UID2982)	88	230	148	13	216	1	0	0	0	92.94	0.68	0
GCA_017958565.1	k__Bacteria (UID2982)	88	230	148	42	187	1	0	0	0	75.17	0.04	0
GCA_018607135.1	k__Bacteria (UID2982)	88	230	148	2	218	9	1	0	0	98.99	3.86	25
GCA_018607185.1	k__Bacteria (UID2982)	88	230	148	17	213	0	0	0	0	91.76	0	0
GCA_018607225.1	k__Bacteria (UID2982)	88	230	148	10	220	0	0	0	0	95.23	0	0
GCA_018647345.1	k__Bacteria (UID2982)	88	230	148	12	214	4	0	0	0	92.34	2.06	25
GCA_018661545.1	k__Bacteria (UID2982)	88	230	148	13	212	5	0	0	0	94.79	2.73	0
GCA_018700525.1	k__Bacteria (UID2982)	88	230	148	6	218	6	0	0	0	99.07	3.07	50
GCA_020831485.1	k__Bacteria (UID2982)	88	230	148	5	224	1	0	0	0	98.31	0.68	0
GCA_020831525.1	k__Bacteria (UID2982)	88	230	148	1	228	1	0	0	0	99.32	0.68	0
GCA_020831535.1	k__Bacteria (UID2982)	88	230	148	8	221	1	0	0	0	95.27	0.68	0
GCA_020831585.1	k__Bacteria (UID2982)	88	230	148	1	228	1	0	0	0	99.32	0.68	0
GCA_021733895.1	k__Bacteria (UID2982)	88	230	148	33	191	6	0	0	0	82.43	2.7	16.67
GCA_021772515.1	k__Bacteria (UID2982)	88	230	148	6	223	1	0	0	0	95.95	0.68	0
GCA_021772535.1	k__Bacteria (UID2982)	88	230	148	11	212	7	0	0	0	94.26	0.46	14.29
GCA_021772565.1	k__Bacteria (UID2982)	88	230	148	10	219	1	0	0	0	93.92	0.68	0
GCA_022361075.1	k__Bacteria (UID2982)	88	230	148	4	213	13	0	0	0	97.97	6.46	23.08
GCA_022446765.1	k__Bacteria (UID2982)	88	230	148	7	223	0	0	0	0	96.28	0	0
GCA_022565335.1	k__Bacteria (UID2982)	88	230	148	13	212	4	1	0	0	91.89	2.36	0
GCA_022565675.1	k__Bacteria (UID2982)	88	230	148	4	223	3	0	0	0	97.3	2.03	0
GCA_022824405.1	k__Bacteria (UID2982)	88	230	148	5	225	0	0	0	0	96.62	0	0
GCA_023708625.1	k__Bacteria (UID2982)	88	230	148	7	222	1	0	0	0	95.27	0.68	0
GCA_024407725.1	k__Bacteria (UID2982)	88	230	148	41	189	0	0	0	0	75.51	0	0
GCA_024697185.1	k__Bacteria (UID2982)	88	230	148	13	215	2	0	0	0	92.43	1.35	0
GCA_900299415.1	k__Bacteria (UID2982)	88	227	146	104	121	2	0	0	0	63.57	0.73	0
GCA_900544355.1	k__Bacteria (UID2982)	88	230	148	13	217	0	0	0	0	91.89	0	0
GCA_900545705.1	k__Bacteria (UID2982)	88	230	148	11	218	1	0	0	0	93.24	0.68	0
GCA_900545715.1	k__Bacteria (UID2982)	88	230	148	9	219	2	0	0	0	93.92	0.81	0
GCA_900546565.1	k__Bacteria (UID2982)	88	230	148	19	210	1	0	0	0	90.27	0.34	0
GCA_900547065.1	k__Bacteria (UID2982)	88	230	148	9	219	2	0	0	0	93.92	1.35	0
GCA_900547395.1	k__Bacteria (UID2982)	88	230	148	7	220	3	0	0	0	95.27	1.69	0
GCA_900548185.1	k__Bacteria (UID2982)	88	230	148	12	215	3	0	0	0	92.57	1.49	0
GCA_900548275.1	k__Bacteria (UID2982)	88	230	148	10	217	3	0	0	0	93.24	1.69	0
GCA_900551025.1	k__Bacteria (UID2982)	88	230	148	20	207	3	0	0	0	87.84	2.03	0
GCA_900552245.1	k__Bacteria (UID2982)	88	230	148	40	184	6	0	0	0	89.19	3.04	0
GCA_900557465.1	k__Bacteria (UID2982)	88	230	148	90	138	2	0	0	0	55.87	0.84	50
GCA_900754105.1	k__Bacteria (UID2982)	88	230	148	9	217	4	0	0	0	93.92	2.16	0
GCA_900760055.1	k__Bacteria (UID2982)	88	230	148	9	219	2	0	0	0	94.59	1.01	0
GCA_900760665.1	k__Bacteria (UID2982)	88	230	148	7	222	1	0	0	0	95.27	0.68	0
GCA_900763545.1	k__Bacteria (UID2982)	88	230	148	7	222	1	0	0	0	95.27	0.68	0
GCA_900768205.1	k__Bacteria (UID2982)	88	230	148	11	217	2	0	0	0	93.24	0.47	0
GCA_900769675.1	k__Bacteria (UID2982)	88	230	148	9	220	1	0	0	0	93.92	0.34	0
GCA_903820075.1	k__Bacteria (UID2982)	88	230	148	42	184	4	0	0	0	80.2	2.16	75
GCA_903820385.1	k__Bacteria (UID2982)	88	230	148	95	127	8	0	0	0	53.47	4.13	75
GCA_903820795.1	k__Bacteria (UID203)	5449	101	57	67	33	1	0	0	0	44.82	1.75	100
GCA_903820985.1	k__Bacteria (UID2982)	88	227	146	130	94	3	0	0	0	44.53	1.51	0
GCA_903821045.1	k__Bacteria (UID2982)	88	230	148	128	101	1	0	0	0	49.91	0.68	0
GCA_903822275.1	k__Bacteria (UID2982)	88	230	148	120	100	10	0	0	0	45.87	3.1	80
GCA_903822325.1	k__Bacteria (UID2982)	88	230	148	106	121	3	0	0	0	52.32	1.39	66.67
GCA_903822895.1	k__Bacteria (UID203)	5449	101	57	68	31	2	0	0	0	45.37	3.51	0
GCA_903823715.1	k__Bacteria (UID2982)	88	227	146	105	122	0	0	0	0	57.3	0	0
GCA_903824945.1	k__Bacteria (UID2982)	88	230	148	110	112	7	1	0	0	48.04	4.95	60
GCA_903826355.1	k__Bacteria (UID2982)	88	227	146	50	171	6	0	0	0	75.6	2.31	33.33
GCA_903829195.1	k__Bacteria (UID203)	5449	101	57	74	27	0	0	0	0	40.88	0	0
GCA_903830135.1	k__Bacteria (UID2982)	88	227	146	105	115	7	0	0	0	50.15	1.69	100
GCA_903835895.1	k__Bacteria (UID203)	5449	101	57	69	29	3	0	0	0	44	3.86	33.33
GCA_903836255.1	k__Bacteria (UID2982)	88	227	146	125	100	2	0	0	0	45.91	0.91	0
GCA_903836885.1	k__Bacteria (UID2982)	88	227	146	88	135	4	0	0	0	64.75	1.64	25
GCA_903839055.1	k__Bacteria (UID2982)	88	227	146	96	130	1	0	0	0	65.04	0.68	100
GCA_903839215.1	k__Bacteria (UID203)	5449	104	58	72	29	3	0	0	0	42.16	4.31	100
GCA_903844425.1	k__Bacteria (UID2982)	88	230	148	69	153	8	0	0	0	68.64	3.92	37.5
GCA_903844565.1	k__Bacteria (UID203)	5449	101	57	62	36	3	0	0	0	58.25	4.39	33.33
GCA_903845595.1	k__Bacteria (UID2982)	88	227	146	77	146	4	0	0	0	65.17	2.08	50
GCA_903846415.1	k__Bacteria (UID2982)	88	230	148	77	140	13	0	0	0	72.04	4.04	76.92
GCA_903847065.1	k__Bacteria (UID2982)	88	230	148	117	112	1	0	0	0	52.17	0.68	0
GCA_903849685.1	k__Bacteria (UID2982)	88	230	148	90	137	3	0	0	0	62.44	0.94	66.67
GCA_903849885.1	k__Bacteria (UID2982)	88	230	148	106	118	6	0	0	0	49.98	2.87	83.33
GCA_903850585.1	k__Bacteria (UID2982)	88	230	148	89	138	3	0	0	0	66.28	1.58	66.67
GCA_903851975.1	k__Bacteria (UID2982)	88	230	148	69	153	8	0	0	0	62.47	3.21	75
GCA_903852335.1	k__Bacteria (UID2982)	88	230	148	139	90	1	0	0	0	40.86	0.34	0
GCA_903852945.1	k__Bacteria (UID2982)	88	230	148	98	130	2	0	0	0	56.28	1.35	50
GCA_903853225.1	k__Bacteria (UID2982)	88	227	146	43	175	9	0	0	0	76.67	4.15	22.22
GCA_903854395.1	k__Bacteria (UID2982)	88	227	146	84	134	9	0	0	0	70.47	4.34	0
GCA_903858925.1	k__Bacteria (UID2982)	88	230	148	111	117	2	0	0	0	47.88	1.01	0
GCA_903859955.1	k__Bacteria (UID2982)	88	230	148	82	144	4	0	0	0	60.5	0.92	50
GCA_903863995.1	k__Bacteria (UID2982)	88	230	148	69	154	6	1	0	0	69.5	3.8	33.33
GCA_903864085.1	k__Bacteria (UID2982)	88	227	146	57	167	3	0	0	0	76.9	1.4	33.33
GCA_903864805.1	k__Bacteria (UID2982)	88	230	148	123	91	15	1	0	0	40.19	4.15	44.44
GCA_903867095.1	k__Bacteria (UID2982)	88	230	148	77	147	6	0	0	0	61.12	2.73	100
GCA_903868235.1	k__Bacteria (UID2982)	88	227	146	135	89	2	1	0	0	45.5	2.74	0
GCA_903870045.1	k__Bacteria (UID2982)	88	230	148	42	181	7	0	0	0	79.22	2.77	42.86
GCA_903870745.1	k__Bacteria (UID2982)	88	230	148	68	148	14	0	0	0	67.48	3.44	57.14
GCA_903870915.1	k__Bacteria (UID2982)	88	230	148	95	132	3	0	0	0	62.21	1.35	66.67
GCA_903870945.1	k__Bacteria (UID2982)	88	227	146	121	104	2	0	0	0	51.4	0.91	50
GCA_903878895.1	k__Bacteria (UID2982)	88	230	148	68	161	1	0	0	0	70.4	0.68	100
GCA_903880355.1	k__Bacteria (UID2982)	88	227	146	124	100	3	0	0	0	44.24	0.73	66.67
GCA_903880395.1	k__Bacteria (UID2982)	88	230	148	90	137	3	0	0	0	67.23	1.24	33.33
GCA_903880565.1	k__Bacteria (UID2982)	88	227	146	40	182	5	0	0	0	79.42	2.05	20
GCA_903880755.1	k__Bacteria (UID2982)	88	230	148	115	112	2	1	0	0	49.53	2.06	0
GCA_903881695.1	k__Bacteria (UID2982)	88	230	148	102	127	1	0	0	0	64.35	0.68	100
GCA_903883755.1	k__Bacteria (UID2982)	88	227	146	91	129	7	0	0	0	63.19	3.08	14.29
GCA_903883865.1	k__Bacteria (UID203)	5449	101	57	70	31	0	0	0	0	41.47	0	0
GCA_903884225.1	k__Bacteria (UID2982)	88	230	148	129	96	5	0	0	0	45.38	2.36	100
GCA_903886875.1	k__Bacteria (UID2982)	88	230	148	118	111	1	0	0	0	50.02	0.14	0
GCA_903887615.1	k__Bacteria (UID203)	5449	104	58	68	36	0	0	0	0	42.32	0	0
GCA_903887675.1	k__Bacteria (UID2982)	88	227	146	34	186	7	0	0	0	80.75	2.17	14.29
GCA_903887715.1	k__Bacteria (UID2982)	88	227	146	43	176	8	0	0	0	78.94	4.51	62.5
GCA_903888155.1	k__Bacteria (UID2982)	88	227	146	54	165	8	0	0	0	68.49	2.92	62.5
GCA_903888575.1	k__Bacteria (UID2982)	88	230	148	70	156	4	0	0	0	77.84	1.38	0
GCA_903890135.1	k__Bacteria (UID2982)	88	230	148	78	149	3	0	0	0	72.61	1.58	33.33
GCA_903890765.1	k__Bacteria (UID2982)	88	230	148	81	139	10	0	0	0	72.51	4.08	100
GCA_903891155.1	k__Bacteria (UID2982)	88	230	148	62	163	5	0	0	0	74.02	2.84	40
GCA_903895135.1	k__Bacteria (UID2982)	88	227	146	81	141	5	0	0	0	57.21	1.98	0
GCA_903895235.1	k__Bacteria (UID2982)	88	227	146	113	109	5	0	0	0	47.78	1.79	0
GCA_903899735.1	k__Bacteria (UID2982)	88	227	146	88	138	1	0	0	0	70.44	0.34	0
GCA_903900145.1	k__Bacteria (UID2982)	88	230	148	133	96	1	0	0	0	42.94	0.68	100
GCA_903900575.1	k__Bacteria (UID2982)	88	230	148	137	93	0	0	0	0	42.23	0	0
GCA_903901555.1	k__Bacteria (UID2982)	88	230	148	132	94	4	0	0	0	42.59	0.12	100
GCA_903901655.1	k__Bacteria (UID2982)	88	227	146	105	115	7	0	0	0	61.92	4.45	14.29
GCA_903902685.1	k__Bacteria (UID2982)	88	230	148	125	102	3	0	0	0	50.05	0.85	66.67
GCA_903906625.1	k__Bacteria (UID2982)	88	230	148	80	143	7	0	0	0	60.78	2.52	85.71
GCA_903907645.1	k__Bacteria (UID2982)	88	230	148	75	150	5	0	0	0	64.09	2.16	40
GCA_903907965.1	k__Bacteria (UID203)	5449	104	58	69	35	0	0	0	0	44.91	0	0
GCA_903908575.1	k__Bacteria (UID2982)	88	227	146	96	124	7	0	0	0	50.21	2.8	85.71
GCA_903908635.1	k__Bacteria (UID2982)	88	230	148	109	112	8	1	0	0	56.43	4.62	9.09
GCA_903909255.1	k__Bacteria (UID2982)	88	230	148	74	152	4	0	0	0	64.21	2.16	75
GCA_903910195.1	k__Bacteria (UID2982)	88	227	146	64	155	8	0	0	0	69.11	4.49	25
GCA_903910845.1	k__Bacteria (UID2982)	88	227	146	131	95	1	0	0	0	44.26	0.68	100
GCA_903910875.1	k__Bacteria (UID2982)	88	230	148	71	146	13	0	0	0	64.43	4.73	84.62
GCA_903911015.1	k__Bacteria (UID2982)	88	230	148	63	163	4	0	0	0	78.22	1.73	0
GCA_903911055.1	k__Bacteria (UID2982)	88	227	146	90	128	9	0	0	0	68.78	3.54	22.22
GCA_903911345.1	k__Bacteria (UID2982)	88	227	146	68	157	2	0	0	0	81.71	1.37	50
GCA_903911495.1	k__Bacteria (UID2982)	88	227	146	73	149	5	0	0	0	75.7	2.97	0
GCA_903911665.1	k__Bacteria (UID2982)	88	230	148	139	85	6	0	0	0	42.43	3.6	50
GCA_903911725.1	k__Bacteria (UID203)	5449	101	57	61	39	1	0	0	0	63.16	1.75	0
GCA_903912115.1	k__Bacteria (UID2982)	88	227	146	100	122	5	0	0	0	53.99	0.16	80
GCA_903913205.1	k__Bacteria (UID2982)	88	230	148	79	147	4	0	0	0	65.25	2.36	100
GCA_903913695.1	k__Bacteria (UID2982)	88	230	148	119	108	3	0	0	0	48.16	1.38	33.33
GCA_903913795.1	k__Bacteria (UID2982)	88	227	146	118	106	3	0	0	0	52.12	1.4	33.33
GCA_903919465.1	k__Bacteria (UID2982)	88	227	146	141	82	4	0	0	0	40.5	1.08	0
GCA_903920505.1	k__Bacteria (UID2982)	88	227	146	123	103	1	0	0	0	47.43	0.68	0
GCA_903922445.1	k__Bacteria (UID203)	5449	104	58	65	33	6	0	0	0	42.41	4.08	66.67
GCA_903922555.1	k__Bacteria (UID203)	5449	101	57	62	37	2	0	0	0	56.67	2.63	50
GCA_903923745.1	k__Bacteria (UID2982)	88	227	146	98	124	5	0	0	0	57.19	2.97	20
GCA_903924315.1	k__Bacteria (UID2982)	88	230	148	113	116	1	0	0	0	46.68	0.68	0
GCA_903924385.1	k__Bacteria (UID2982)	88	230	148	116	107	7	0	0	0	40.71	1.91	42.86
GCA_903925865.1	k__Bacteria (UID2982)	88	230	148	104	124	2	0	0	0	59.73	1.35	50
GCA_903926895.1	k__Bacteria (UID2982)	88	230	148	127	98	5	0	0	0	40.64	2.11	0
GCA_903927245.1	k__Bacteria (UID2982)	88	230	148	52	166	12	0	0	0	70.64	2.85	50
GCA_903933405.1	k__Bacteria (UID2982)	88	230	148	84	142	4	0	0	0	58.81	1.73	25
GCA_903933555.1	k__Bacteria (UID2982)	88	230	148	97	122	11	0	0	0	59.64	4.01	90.91
GCA_903937975.1	k__Bacteria (UID2982)	88	227	146	109	115	3	0	0	0	52.67	1.71	0
GCA_903940875.1	k__Bacteria (UID2982)	88	230	148	106	121	3	0	0	0	48.75	1.69	66.67
GCA_903949215.1	k__Bacteria (UID2982)	88	230	148	27	194	9	0	0	0	86.22	3.69	77.78
GCA_903951565.1	k__Bacteria (UID2982)	88	227	146	111	111	5	0	0	0	56.44	1.97	40
GCA_903951835.1	k__Bacteria (UID2982)	88	230	148	53	165	12	0	0	0	73.98	2.29	8.33
GCA_903954135.1	k__Bacteria (UID2982)	88	227	146	120	106	1	0	0	0	47.25	0.68	0
GCA_903954175.1	k__Bacteria (UID203)	5449	104	58	62	40	2	0	0	0	48.15	2.59	100
GCA_903958635.1	k__Bacteria (UID2982)	88	230	148	112	116	2	0	0	0	52.45	0.72	100
GCA_903959575.1	k__Bacteria (UID2982)	88	230	148	129	95	6	0	0	0	44.69	2.96	83.33
GCA_903960005.1	k__Bacteria (UID2982)	88	230	148	119	108	3	0	0	0	49.68	1.35	0
GCA_903960755.1	k__Bacteria (UID2982)	88	227	146	137	88	2	0	0	0	43.27	1.37	50
GCA_904419695.1	k__Bacteria (UID2982)	88	230	148	7	222	1	0	0	0	95.27	0.68	0
GCA_905478775.1	k__Bacteria (UID2982)	88	230	148	2	227	1	0	0	0	99.28	0.03	100
GCA_905479155.1	k__Bacteria (UID2982)	88	230	148	24	204	2	0	0	0	86.62	1.35	0
GCA_905612515.1	k__Bacteria (UID2982)	88	230	148	111	119	0	0	0	0	52.67	0	0
GCA_913043055.1	k__Bacteria (UID2982)	88	230	148	83	145	2	0	0	0	66.65	1.01	50
GCA_913045255.1	k__Bacteria (UID2982)	88	230	148	7	219	4	0	0	0	95.95	2.7	0
GCA_913048315.1	k__Bacteria (UID2982)	88	230	148	11	215	4	0	0	0	93.92	2.06	0
GCA_913056355.1	k__Bacteria (UID2982)	88	230	148	13	213	4	0	0	0	94.12	2.06	0
GCA_934613385.1	k__Bacteria (UID2982)	88	230	148	10	220	0	0	0	0	93.24	0	0
GCA_934613415.1	k__Bacteria (UID2982)	88	230	148	7	220	3	0	0	0	95.27	1.69	0
GCA_934613645.1	k__Bacteria (UID2982)	88	230	148	9	219	2	0	0	0	93.92	1.01	0
GCA_934621685.1	k__Bacteria (UID2982)	88	230	148	31	198	1	0	0	0	84.46	0.34	0
GCA_934621965.1	k__Bacteria (UID2982)	88	230	148	68	161	1	0	0	0	83.78	0.68	0
GCA_934635405.1	k__Bacteria (UID2982)	88	230	148	7	221	2	0	0	0	95.27	1.35	0
GCA_934643615.1	k__Bacteria (UID2982)	88	230	148	21	204	5	0	0	0	88.06	3.04	0
GCA_934654705.1	k__Bacteria (UID2982)	88	230	148	15	215	0	0	0	0	90.54	0	0
GCA_934660855.1	k__Bacteria (UID2982)	88	230	148	8	221	1	0	0	0	94.59	0.68	0
GCA_934660865.1	k__Bacteria (UID2982)	88	230	148	7	220	3	0	0	0	95.27	1.69	0
GCA_934660885.1	k__Bacteria (UID2982)	88	230	148	12	217	1	0	0	0	92.57	0.68	0
GCA_934662355.1	k__Bacteria (UID2982)	88	230	148	8	220	2	0	0	0	94.59	1.01	0
GCA_934662365.1	k__Bacteria (UID2982)	88	230	148	10	219	1	0	0	0	93.24	0.68	0
GCA_934662425.1	k__Bacteria (UID2982)	88	230	148	8	221	1	0	0	0	94.59	0.68	0
GCA_934667455.1	k__Bacteria (UID2982)	88	230	148	13	217	0	0	0	0	91.22	0	0
GCA_934675585.1	k__Bacteria (UID2982)	88	230	148	13	216	1	0	0	0	92.43	0.34	0
GCA_934691225.1	k__Bacteria (UID2982)	88	230	148	34	196	0	0	0	0	79.56	0	0
GCA_934700265.1	k__Bacteria (UID2982)	88	230	148	83	145	2	0	0	0	74.22	0.9	0
GCA_937775295.1	k__Bacteria (UID2982)	88	230	148	1	222	7	0	0	0	99.32	3.42	71.43
GCA_944389175.1	k__Bacteria (UID2982)	88	230	148	8	220	2	0	0	0	94.59	1.01	0
GCA_944389195.1	k__Bacteria (UID2982)	88	230	148	6	218	6	0	0	0	95.95	3.38	16.67
GCA_944389215.1	k__Bacteria (UID2982)	88	230	148	51	175	4	0	0	0	88.08	2.7	25
GCA_944389255.1	k__Bacteria (UID2982)	88	230	148	8	220	2	0	0	0	94.59	1.35	0
GCA_944389315.1	k__Bacteria (UID2982)	88	230	148	25	204	1	0	0	0	94.26	0.68	0
GCA_944389355.1	k__Bacteria (UID2982)	88	230	148	5	223	2	0	0	0	96.62	0.72	0
GCA_944389435.1	k__Bacteria (UID2982)	88	230	148	48	180	2	0	0	0	72.24	1.35	0
GCA_944389485.1	k__Bacteria (UID2982)	88	230	148	37	193	0	0	0	0	77.53	0	0
GCA_944389575.1	k__Bacteria (UID2982)	88	230	148	28	199	3	0	0	0	85.14	1.69	0
GCA_944389875.1	k__Bacteria (UID2982)	88	230	148	7	222	1	0	0	0	95.27	0.68	0
GCA_944389885.1	k__Bacteria (UID2982)	88	230	148	9	219	2	0	0	0	93.92	1.35	0
GCA_944389915.1	k__Bacteria (UID2982)	88	230	148	14	213	3	0	0	0	91.22	2.03	0
GCA_944390705.1	k__Bacteria (UID2982)	88	230	148	7	219	4	0	0	0	95.27	2.07	25
GCA_944390805.1	k__Bacteria (UID2982)	88	230	148	28	201	1	0	0	0	92.57	0.68	0
GCA_944391135.1	k__Bacteria (UID2982)	88	230	148	7	222	1	0	0	0	95.27	0.68	0
GCA_000019965.1	k__Bacteria (UID2982)	88	227	146	1	222	3	1	0	0	99.32	3.42	0
GCA_000025905.1	k__Bacteria (UID2982)	88	230	148	1	229	0	0	0	0	99.77	0	0
GCA_000171235.2	k__Bacteria (UID2982)	88	227	146	5	220	1	1	0	0	98.06	0.5	0
GCA_000242935.3	k__Bacteria (UID2982)	88	227	146	0	226	1	0	0	0	100	0.23	0
GCA_000243495.3	k__Bacteria (UID2982)	88	227	146	2	224	1	0	0	0	98.63	0.23	0
GCA_000438015.1	k__Bacteria (UID2982)	88	230	148	13	214	3	0	0	0	92.23	1.49	0
GCA_001439535.1	k__Bacteria (UID2982)	88	230	148	4	222	3	0	1	0	97.3	4.05	44.44
GCA_001580015.1	k__Bacteria (UID2982)	88	227	146	4	223	0	0	0	0	97.26	0	0
GCA_001580045.1	k__Bacteria (UID2982)	88	227	146	3	224	0	0	0	0	97.95	0	0
GCA_001650175.1	k__Bacteria (UID2982)	88	227	146	4	215	7	0	1	0	97.95	4.32	30.77
GCA_001653815.2	k__Bacteria (UID2982)	88	227	146	7	210	10	0	0	0	96.35	5.27	80
GCA_001653825.2	k__Bacteria (UID2982)	88	227	146	10	208	9	0	0	0	94.46	4.59	77.78
GCA_001746835.1	k__Bacteria (UID2982)	88	230	148	1	225	4	0	0	0	99.32	2.7	0
GCA_002170475.2	k__Bacteria (UID2982)	88	230	148	5	211	14	0	0	0	97.3	8.11	100
GCA_002172255.1	k__Bacteria (UID2982)	88	230	148	77	146	7	0	0	0	66.16	3.6	0
GCA_002310495.1	k__Bacteria (UID2982)	88	227	146	1	225	1	0	0	0	99.32	0.68	0
GCA_002343065.1	k__Bacteria (UID2982)	88	227	146	9	212	6	0	0	0	94.48	4.11	0
GCA_002344205.1	k__Bacteria (UID2982)	88	227	146	19	207	1	0	0	0	91.2	0.68	0
GCA_002367815.1	k__Bacteria (UID2982)	88	227	146	35	191	1	0	0	0	87.37	0.34	0
GCA_002382525.1	k__Bacteria (UID2982)	88	227	146	34	191	2	0	0	0	85.3	0.73	0
GCA_002383805.1	k__Bacteria (UID2982)	88	227	146	31	193	2	1	0	0	87.88	2.74	0
GCA_002455175.1	k__Bacteria (UID2982)	88	227	146	43	180	3	1	0	0	82.83	3.42	0
GCA_002456915.1	k__Bacteria (UID2982)	88	230	148	63	167	0	0	0	0	65.2	0	0
GCA_002457235.1	k__Bacteria (UID2982)	88	230	148	56	174	0	0	0	0	69.59	0	0
GCA_002457635.1	k__Bacteria (UID2982)	88	230	148	30	200	0	0	0	0	89.86	0	0
GCA_002471335.1	k__Bacteria (UID2982)	88	227	146	3	223	1	0	0	0	98.63	0.68	100
GCA_002591725.1	k__Bacteria (UID2982)	88	230	148	44	186	0	0	0	0	80.12	0	0
GCA_002689065.1	k__Bacteria (UID2982)	88	230	148	99	126	5	0	0	0	57.59	2.36	100
GCA_002690565.1	k__Bacteria (UID2982)	88	230	148	12	209	9	0	0	0	95.77	5.41	100
GCA_002694885.1	k__Bacteria (UID2982)	88	230	148	9	215	6	0	0	0	93.92	1.88	0
GCA_002699365.1	k__Bacteria (UID2982)	88	230	148	8	220	2	0	0	0	95.95	1.01	0
GCA_002703145.1	k__Bacteria (UID2982)	88	230	148	91	134	2	3	0	0	57.33	4.05	27.27
GCA_002704415.1	k__Bacteria (UID2982)	88	230	148	102	121	7	0	0	0	50.21	2.82	100
GCA_002704545.1	k__Bacteria (UID2982)	88	230	148	111	107	12	0	0	0	50.44	2.68	91.67
GCA_002713695.1	k__Bacteria (UID2982)	88	227	146	1	225	1	0	0	0	99.32	0.68	0
GCA_002717045.1	k__Bacteria (UID2982)	88	230	148	9	205	16	0	0	0	93.92	8.11	0
GCA_002717975.1	k__Bacteria (UID2982)	88	230	148	104	117	9	0	0	0	54.44	4.73	100
GCA_002722335.1	k__Bacteria (UID203)	5449	104	58	6	82	16	0	0	0	93.1	4.08	100
GCA_002722675.1	k__Bacteria (UID2982)	88	230	148	74	154	2	0	0	0	67.94	1.01	50
GCA_002725655.1	k__Bacteria (UID203)	5449	104	58	26	60	18	0	0	0	62.07	4.39	0
GCA_002729725.1	k__Bacteria (UID2982)	88	230	148	5	223	1	0	1	0	96.62	2.7	0
GCA_003054665.1	k__Bacteria (UID2982)	88	227	146	1	224	2	0	0	0	99.32	1.37	0
GCA_003054705.1	k__Bacteria (UID2982)	88	227	146	1	223	2	1	0	0	99.32	2.74	0
GCA_003096195.1	k__Bacteria (UID2982)	88	227	146	10	215	2	0	0	0	93.81	0.68	0
GCA_003133585.1	k__Bacteria (UID2982)	88	227	146	39	182	6	0	0	0	84.95	3.77	0
GCA_003140665.1	k__Bacteria (UID2982)	88	227	146	25	198	4	0	0	0	90.86	1.43	25
GCA_003151495.1	k__Bacteria (UID2982)	88	227	146	50	172	5	0	0	0	88.98	3.08	20
GCA_003151515.1	k__Bacteria (UID2982)	88	227	146	10	216	1	0	0	0	95.89	0.68	0
GCA_003164715.1	k__Bacteria (UID2982)	88	227	146	6	218	3	0	0	0	96.44	2.05	0
GCA_003167115.1	k__Bacteria (UID2982)	88	227	146	41	182	4	0	0	0	88.15	1.94	0
GCA_003167995.1	k__Bacteria (UID2982)	88	227	146	41	181	5	0	0	0	88.96	2.97	0
GCA_003168315.1	k__Bacteria (UID2982)	88	227	146	60	164	2	1	0	0	75.19	2.1	40
GCA_003185655.1	k__Bacteria (UID2982)	88	230	148	0	228	2	0	0	0	100	1.35	0
GCA_003226295.1	k__Bacteria (UID2982)	88	230	148	5	224	1	0	0	0	96.62	0.68	0
GCA_003331195.1	k__Bacteria (UID2982)	88	230	148	18	212	0	0	0	0	92.11	0	0
GCA_003331455.1	k__Bacteria (UID2982)	88	230	148	103	127	0	0	0	0	48.1	0	0
GCA_003558025.1	k__Bacteria (UID2982)	88	230	148	31	196	3	0	0	0	87.79	1.69	33.33
GCA_003559255.1	k__Bacteria (UID2982)	88	230	148	87	138	5	0	0	0	56.49	0.71	20
GCA_003560715.1	k__Bacteria (UID2982)	88	230	148	17	208	5	0	0	0	91.55	2.7	60
GCA_003566795.1	k__Bacteria (UID2982)	88	230	148	12	208	10	0	0	0	92.91	6.42	40
GCA_003566915.1	k__Bacteria (UID2982)	88	230	148	31	184	14	1	0	0	82.21	8.41	17.65
GCA_003567255.1	k__Bacteria (UID2982)	88	230	148	50	175	5	0	0	0	74.91	2.53	40
GCA_004118375.1	k__Bacteria (UID2982)	88	230	148	1	226	3	0	0	0	99.32	2.03	0
GCA_005779485.1	k__Bacteria (UID203)	5449	101	57	49	49	3	0	0	0	78.95	5.26	0
GCA_005786775.1	k__Bacteria (UID203)	5449	101	57	50	51	0	0	0	0	68.9	0	0
GCA_005787865.1	k__Bacteria (UID2982)	88	230	148	36	191	3	0	0	0	81.96	1.38	33.33
GCA_005787985.1	k__Bacteria (UID203)	5449	101	57	86	15	0	0	0	0	22.81	0	0
GCA_005788405.1	k__Bacteria (UID203)	5449	101	57	74	27	0	0	0	0	42.98	0	0
GCA_005789435.1	k__Bacteria (UID203)	5449	101	57	49	51	1	0	0	0	79.11	1.75	0
GCA_005792355.1	k__Bacteria (UID2982)	88	227	146	23	200	4	0	0	0	96.75	2.74	25
GCA_005798045.1	k__Bacteria (UID203)	5449	101	57	95	6	0	0	0	0	10.53	0	0
GCA_005798185.1	root (UID1)	5656	56	24	55	1	0	0	0	0	4.17	0	0
GCA_005798235.1	k__Bacteria (UID203)	5449	101	57	88	13	0	0	0	0	10.24	0	0
GCA_005799085.1	k__Bacteria (UID203)	5449	104	58	72	31	1	0	0	0	42.4	1.72	0
GCA_005799525.1	k__Bacteria (UID203)	5449	101	57	52	47	2	0	0	0	75.44	3.51	0
GCA_005801555.1	k__Bacteria (UID203)	5449	101	57	98	3	0	0	0	0	3.51	0	0
GCA_007117865.1	k__Bacteria (UID2982)	88	230	148	29	201	0	0	0	0	92.57	0	0
GCA_007119195.1	k__Bacteria (UID2982)	88	230	148	85	140	5	0	0	0	62.91	2.28	80
GCA_007120175.1	k__Bacteria (UID2982)	88	230	148	6	217	7	0	0	0	96.28	4.05	14.29
GCA_007123395.1	k__Bacteria (UID2982)	88	230	148	8	218	4	0	0	0	94.93	1.39	75
GCA_007127195.1	k__Bacteria (UID2982)	88	230	148	15	211	4	0	0	0	92.23	1.91	100
GCA_007127445.1	k__Bacteria (UID2982)	88	230	148	74	156	0	0	0	0	65	0	0
GCA_007132315.1	k__Bacteria (UID2982)	88	230	148	25	203	2	0	0	0	91.71	1.35	0
GCA_007135425.1	k__Bacteria (UID2982)	88	230	148	17	209	4	0	0	0	91.33	1.28	75
GCA_007559335.1	k__Bacteria (UID2982)	88	227	146	2	224	1	0	0	0	98.63	0.68	0
GCA_007692545.1	k__Bacteria (UID2982)	88	230	148	5	214	10	1	0	0	97.3	6.19	0
GCA_007695295.1	k__Bacteria (UID2982)	88	230	148	5	219	6	0	0	0	98.09	2.5	16.67
GCA_009695065.1	k__Bacteria (UID203)	5449	101	57	66	35	0	0	0	0	56.14	0	0
GCA_009695085.1	k__Bacteria (UID2982)	88	227	146	86	132	9	0	0	0	67	4.36	77.78
GCA_009695095.1	k__Bacteria (UID2982)	88	230	148	27	202	1	0	0	0	87.84	0.68	0
GCA_009695105.1	k__Bacteria (UID2982)	88	227	146	122	94	11	0	0	0	53.96	4.55	27.27
GCA_009695145.1	k__Bacteria (UID2982)	88	227	146	91	134	2	0	0	0	54.11	1.37	0
GCA_009695165.1	k__Bacteria (UID2982)	88	227	146	89	133	5	0	0	0	51.37	3.42	0
GCA_009695185.1	k__Bacteria (UID203)	5449	101	57	61	36	4	0	0	0	60.35	6.14	50
GCA_009695245.1	k__Bacteria (UID2982)	88	230	148	93	127	10	0	0	0	63.84	6.42	80
GCA_009695305.1	k__Bacteria (UID2982)	88	227	146	24	199	4	0	0	0	88.36	2.74	0
GCA_009772895.1	k__Bacteria (UID2982)	88	230	148	3	227	0	0	0	0	98.76	0	0
GCA_009886465.1	k__Bacteria (UID2982)	88	230	148	17	211	2	0	0	0	90.54	0.56	100
GCA_009919985.1	k__Bacteria (UID2982)	88	227	146	31	189	7	0	0	0	85.56	4.11	0
GCA_009920565.1	k__Bacteria (UID2982)	88	230	148	19	203	8	0	0	0	89.25	5.07	25
GCA_009920805.1	k__Bacteria (UID2982)	88	230	148	33	194	2	1	0	0	83.47	2.03	40
GCA_009925715.1	k__Bacteria (UID2982)	88	230	148	70	158	2	0	0	0	63.6	0.68	0
GCA_010500615.1	k__Bacteria (UID2982)	88	230	148	0	227	3	0	0	0	100	0.76	0
GCA_011522825.1	k__Bacteria (UID2982)	88	230	148	45	178	7	0	0	0	78.04	0.85	0
GCA_013215645.1	k__Bacteria (UID2982)	88	230	148	64	164	2	0	0	0	72.91	1.35	0
GCA_013821985.1	k__Bacteria (UID203)	5449	101	57	62	38	1	0	0	0	61.75	1.75	100
GCA_013822585.1	k__Bacteria (UID2982)	88	230	148	79	148	3	0	0	0	73.32	2.03	0
GCA_014230055.1	k__Bacteria (UID2982)	88	230	148	2	227	0	0	0	1	98.65	4.73	32.14
GCA_014230085.1	k__Bacteria (UID2982)	88	230	148	0	228	2	0	0	0	100	1.35	0
GCA_014230145.1	k__Bacteria (UID2982)	88	230	148	1	227	2	0	0	0	99.32	1.35	0
GCA_014376585.1	k__Bacteria (UID2982)	88	227	146	9	218	0	0	0	0	95.38	0	0
GCA_014380285.1	k__Bacteria (UID2982)	88	227	146	94	117	16	0	0	0	68.49	9.42	50
GCA_014380465.1	k__Bacteria (UID203)	5449	101	57	61	34	6	0	0	0	61.4	8.77	33.33
GCA_014381645.1	k__Bacteria (UID2982)	88	230	148	13	215	2	0	0	0	98.21	1.01	0
GCA_014651635.1	k__Bacteria (UID2982)	88	230	148	0	228	2	0	0	0	100	1.01	0
GCA_014803405.1	k__Bacteria (UID2982)	88	230	148	0	227	3	0	0	0	100	2.03	0
GCA_014879845.1	k__Bacteria (UID2982)	88	230	148	5	218	7	0	0	0	96.62	4.39	14.29
GCA_015075305.1	k__Bacteria (UID2982)	88	227	146	1	222	4	0	0	0	99.32	2.74	0
GCA_016295605.1	k__Bacteria (UID2982)	88	230	148	22	206	2	0	0	0	85.47	0.68	0
GCA_016595505.1	k__Bacteria (UID2982)	88	230	148	0	228	2	0	0	0	100	1.35	0
GCA_016595555.1	k__Bacteria (UID2982)	88	230	148	0	227	3	0	0	0	100	1.69	0
GCA_016711225.1	k__Bacteria (UID2982)	88	230	148	8	217	5	0	0	0	96.35	3.38	40
GCA_016715765.1	k__Bacteria (UID2982)	88	227	146	19	205	3	0	0	0	90.29	2.05	0
GCA_016763045.1	k__Bacteria (UID203)	5449	104	58	14	75	15	0	0	0	80.88	3.76	0
GCA_016776765.1	k__Bacteria (UID2982)	88	230	148	21	206	3	0	0	0	89.86	1.69	0
GCA_016776805.1	k__Bacteria (UID2982)	88	230	148	17	207	6	0	0	0	90.03	1.58	50
GCA_016777885.1	k__Bacteria (UID2982)	88	230	148	92	135	3	0	0	0	58.1	2.03	33.33
GCA_016777905.1	k__Bacteria (UID2982)	88	230	148	45	175	10	0	0	0	85.81	5.41	50
GCA_016777925.1	k__Bacteria (UID203)	5449	104	58	21	60	23	0	0	0	70.34	15.52	65.22
GCA_016793535.1	k__Bacteria (UID2982)	88	227	146	32	190	4	1	0	0	91.56	3.12	42.86
GCA_016794625.1	k__Bacteria (UID2982)	88	227	146	16	206	5	0	0	0	91.75	3.08	20
GCA_016794665.1	k__Bacteria (UID2982)	88	227	146	16	209	2	0	0	0	93.15	1.37	50
GCA_016794725.1	k__Bacteria (UID2982)	88	227	146	67	155	5	0	0	0	83.76	3.08	40
GCA_016794785.1	k__Bacteria (UID2982)	88	227	146	1	215	11	0	0	0	99.32	5.07	45.45
GCA_016795545.1	k__Bacteria (UID2982)	88	230	148	15	210	5	0	0	0	91.89	2.84	20
GCA_016795565.1	k__Bacteria (UID2982)	88	230	148	5	221	4	0	0	0	96.62	2.07	0
GCA_016933595.1	k__Bacteria (UID2982)	88	230	148	42	187	1	0	0	0	78.72	0.68	0
GCA_017407445.1	k__Bacteria (UID2982)	88	230	148	95	131	4	0	0	0	66.47	1.69	0
GCA_017407475.1	k__Bacteria (UID203)	5449	104	58	67	37	0	0	0	0	50.17	0	0
GCA_017433085.1	k__Bacteria (UID2982)	88	230	148	99	129	2	0	0	0	56.89	1.35	50
GCA_017452075.1	k__Bacteria (UID2982)	88	230	148	68	158	4	0	0	0	65.85	1.09	0
GCA_017456185.1	k__Bacteria (UID2982)	88	230	148	85	142	3	0	0	0	59.93	1.39	66.67
GCA_017456725.1	k__Bacteria (UID2982)	88	230	148	70	146	14	0	0	0	68.95	8.45	100
GCA_017466945.1	k__Bacteria (UID2982)	88	230	148	65	161	4	0	0	0	67.63	1.62	50
GCA_017479315.1	k__Bacteria (UID2982)	88	230	148	76	151	3	0	0	0	66.61	2.03	33.33
GCA_017508165.1	k__Bacteria (UID2982)	88	230	148	108	116	6	0	0	0	52.93	3.1	16.67
GCA_017526045.1	k__Bacteria (UID2982)	88	230	148	28	200	2	0	0	0	85.97	0.72	0
GCA_017623955.1	k__Bacteria (UID203)	5449	104	58	56	44	4	0	0	0	66.9	3.28	0
GCA_017629765.1	k__Bacteria (UID2982)	88	230	148	21	201	8	0	0	0	86.15	3.46	0
GCA_017633865.1	k__Bacteria (UID2982)	88	230	148	38	188	4	0	0	0	77.5	2.36	50
GCA_017650755.1	k__Bacteria (UID2982)	88	230	148	44	178	8	0	0	0	78.83	4.32	50
GCA_017854345.1	k__Bacteria (UID2982)	88	230	148	5	224	1	0	0	0	96.96	0.68	0
GCA_017854655.1	k__Bacteria (UID2982)	88	230	148	11	219	0	0	0	0	92.57	0	0
GCA_017856865.1	k__Bacteria (UID2982)	88	230	148	5	223	2	0	0	0	97.3	0.71	0
GCA_017857135.1	k__Bacteria (UID2982)	88	230	148	11	217	2	0	0	0	93.88	1.01	50
GCA_017857255.1	k__Bacteria (UID2982)	88	230	148	14	216	0	0	0	0	91.22	0	0
GCA_017935665.1	k__Bacteria (UID203)	5449	104	58	54	48	2	0	0	0	74.14	3.45	0
GCA_017937515.1	k__Bacteria (UID2982)	88	230	148	34	193	3	0	0	0	86.21	1.38	33.33
GCA_017987135.1	k__Bacteria (UID203)	5449	101	57	80	21	0	0	0	0	30.14	0	0
GCA_017988885.1	k__Bacteria (UID2982)	88	227	146	75	149	3	0	0	0	79.41	2.05	0
GCA_017991595.1	k__Bacteria (UID2982)	88	227	146	25	201	1	0	0	0	86.99	0.68	0
GCA_017994935.1	k__Bacteria (UID2982)	88	227	146	19	201	7	0	0	0	90.41	4.14	57.14
GCA_017997115.1	k__Bacteria (UID203)	5449	101	57	59	42	0	0	0	0	68.42	0	0
GCA_017997955.1	k__Bacteria (UID2982)	88	230	148	46	172	11	1	0	0	84.46	7.21	57.14
GCA_018006915.1	k__Bacteria (UID203)	5449	101	57	71	30	0	0	0	0	42.11	0	0
GCA_018056265.1	k__Bacteria (UID2982)	88	227	146	66	157	4	0	0	0	70.48	2.4	50
GCA_018063385.1	k__Bacteria (UID2982)	88	227	146	78	141	8	0	0	0	78.26	5.48	50
GCA_018264275.1	k__Bacteria (UID2982)	88	230	148	144	84	2	0	0	0	40.26	1.35	50
GCA_018402305.1	k__Bacteria (UID2982)	88	230	148	21	207	2	0	0	0	95.01	1.35	100
GCA_018402455.1	k__Bacteria (UID2982)	88	227	146	32	193	2	0	0	0	87.57	0.71	0
GCA_018607165.1	k__Bacteria (UID2982)	88	230	148	72	157	1	0	0	0	69.92	0.68	100
GCA_018607205.1	k__Bacteria (UID2982)	88	230	148	21	208	1	0	0	0	88.92	0.68	0
GCA_018667915.1	k__Bacteria (UID2982)	88	227	146	9	218	0	0	0	0	98.36	0	0
GCA_018669115.1	k__Bacteria (UID2982)	88	230	148	44	182	4	0	0	0	80.5	0.78	25
GCA_018670355.1	k__Bacteria (UID2982)	88	230	148	32	193	5	0	0	0	80.74	2.39	0
GCA_018676295.1	k__Bacteria (UID2982)	88	230	148	67	159	4	0	0	0	72.73	2.06	0
GCA_018713685.1	k__Bacteria (UID2982)	88	230	148	12	217	1	0	0	0	93.24	0.68	0
GCA_018713755.1	k__Bacteria (UID2982)	88	230	148	28	199	3	0	0	0	84.12	0.84	33.33
GCA_019455245.1	k__Bacteria (UID2982)	88	227	146	1	222	4	0	0	0	99.32	2.74	0
GCA_019464535.1	k__Bacteria (UID2982)	88	227	146	1	224	2	0	0	0	99.32	1.37	0
GCA_019603315.1	k__Bacteria (UID2982)	88	230	148	0	229	1	0	0	0	100	0.04	0
GCA_019634575.1	k__Bacteria (UID2982)	88	230	148	1	226	2	1	0	0	99.32	2.7	0
GCA_019634615.1	k__Bacteria (UID2982)	88	227	146	13	212	2	0	0	0	93.84	1.37	0
GCA_019679435.1	k__Bacteria (UID2982)	88	227	146	1	225	1	0	0	0	99.32	0.68	0
GCA_019694415.1	k__Bacteria (UID2982)	88	227	146	3	220	4	0	0	0	98.4	2.74	0
GCA_020050445.1	k__Bacteria (UID3187)	2258	188	117	125	56	6	1	0	0	38.1	6.84	0
GCA_020062645.1	k__Bacteria (UID2982)	88	230	148	64	163	3	0	0	0	65.32	2.03	0
GCA_020440145.1	k__Bacteria (UID2982)	88	227	146	25	196	5	1	0	0	88.42	4.11	12.5
GCA_020719605.1	k__Bacteria (UID2982)	88	230	148	25	205	0	0	0	0	85.47	0	0
GCA_020809425.1	k__Bacteria (UID2982)	88	227	146	50	175	1	0	0	1	72.57	3.42	100
GCA_020847775.1	k__Bacteria (UID2982)	88	227	146	67	157	2	1	0	0	74.6	2.74	0
GCA_021153465.1	k__Bacteria (UID2982)	88	227	146	101	125	1	0	0	0	52.4	0.68	0
GCA_021299025.1	k__Bacteria (UID2982)	88	227	146	49	176	2	0	0	0	86.76	1.37	0
GCA_021555095.1	k__Bacteria (UID2982)	88	227	146	1	225	1	0	0	0	99.32	0.68	0
GCA_021616315.1	k__Bacteria (UID2982)	88	230	148	12	210	8	0	0	0	92.23	3.91	0
GCA_021618765.1	k__Bacteria (UID2982)	88	230	148	39	189	2	0	0	0	79.87	1.01	0
GCA_021634655.1	k__Bacteria (UID2982)	88	230	148	36	186	7	1	0	0	79.72	4.75	40
GCA_021638865.1	k__Bacteria (UID2982)	88	230	148	42	184	4	0	0	0	77.4	2.07	50
GCA_021641325.1	k__Bacteria (UID2982)	88	230	148	15	212	3	0	0	0	90.65	1.49	33.33
GCA_021733885.1	k__Bacteria (UID2982)	88	227	146	4	220	3	0	0	0	97.26	2.05	66.67
GCA_021734075.1	k__Bacteria (UID2982)	88	227	146	9	217	1	0	0	0	94.18	0.34	100
GCA_021772555.1	k__Bacteria (UID2982)	88	230	148	32	191	7	0	0	0	81.5	3.42	28.57
GCA_021772595.1	k__Bacteria (UID2982)	88	230	148	21	206	3	0	0	0	88.15	2.03	0
GCA_022448585.1	k__Bacteria (UID2982)	88	230	148	24	193	12	1	0	0	88.18	5.55	66.67
GCA_022448605.1	k__Bacteria (UID2982)	88	230	148	13	209	6	1	1	0	95.49	7.43	13.33
GCA_022449415.1	k__Bacteria (UID2982)	88	230	148	65	158	7	0	0	0	71.26	3.63	0
GCA_022451125.1	k__Bacteria (UID2982)	88	230	148	58	165	7	0	0	0	71.91	3.44	14.29
GCA_022538095.1	k__Bacteria (UID2982)	88	230	148	0	224	5	0	0	1	100	4.76	0
GCA_023259535.1	k__Bacteria (UID2982)	88	230	148	103	102	23	2	0	0	50.88	7.55	6.9
GCA_023263365.1	k__Bacteria (UID2982)	88	230	148	91	126	13	0	0	0	69.47	7.01	46.15
GCA_023265535.1	k__Bacteria (UID2982)	88	227	146	64	160	2	1	0	0	78.42	2.19	20
GCA_023269445.1	k__Bacteria (UID2982)	88	230	148	24	201	5	0	0	0	90.58	2.84	20
GCA_023269455.1	k__Bacteria (UID2982)	88	227	146	23	198	6	0	0	0	89.83	2.8	33.33
GCA_023269515.1	k__Bacteria (UID2982)	88	230	148	110	115	5	0	0	0	50.91	0.36	20
GCA_023269565.1	k__Bacteria (UID2982)	88	230	148	26	203	1	0	0	0	87.8	0.68	0
GCA_023269585.1	k__Bacteria (UID2982)	88	230	148	8	217	4	1	0	0	96.5	3.51	14.29
GCA_023701285.1	k__Bacteria (UID203)	5449	101	57	48	52	1	0	0	0	79.65	1.75	100
GCA_024233285.1	k__Bacteria (UID2982)	88	227	146	33	193	1	0	0	0	79.79	0.68	0
GCA_024638885.1	k__Bacteria (UID2982)	88	230	148	26	202	2	0	0	0	90.78	1.35	50
GCA_024707325.1	k__Bacteria (UID2982)	88	227	146	8	210	9	0	0	0	95.21	2.91	0
GCA_024710745.1	k__Bacteria (UID2982)	88	230	148	9	209	10	2	0	0	95.44	9.12	50
GCA_024711005.1	k__Bacteria (UID2982)	88	227	146	7	214	6	0	0	0	95.55	2.97	33.33
GCA_024998745.1	k__Bacteria (UID2982)	88	227	146	1	226	0	0	0	0	99.32	0	0
GCA_024998805.1	k__Bacteria (UID2982)	88	227	146	36	190	1	0	0	0	93.84	0.68	0
GCA_024998815.1	k__Bacteria (UID2982)	88	227	146	5	221	1	0	0	0	99.15	0.68	0
GCA_024998845.1	k__Bacteria (UID2982)	88	227	146	6	220	1	0	0	0	96.58	0.68	0
GCA_024998865.1	k__Bacteria (UID2982)	88	227	146	1	224	2	0	0	0	99.32	1.03	50
GCA_025352845.1	k__Bacteria (UID2982)	88	227	146	14	208	5	0	0	0	93.33	3.42	40
GCA_025355125.1	k__Bacteria (UID2982)	88	227	146	23	196	8	0	0	0	88.13	5.48	12.5
GCA_025360455.1	k__Bacteria (UID2982)	88	230	148	15	210	4	1	0	0	96.85	4.05	0
GCA_025361365.1	k__Bacteria (UID2982)	88	230	148	8	215	7	0	0	0	98.47	3.76	28.57
GCA_025363455.1	k__Bacteria (UID2982)	88	230	148	15	211	4	0	0	0	91.22	2.07	0
GCA_025457685.1	k__Bacteria (UID2982)	88	227	146	44	176	6	1	0	0	73.97	4.68	33.33
GCA_026125215.1	k__Bacteria (UID2982)	88	227	146	61	166	0	0	0	0	90.21	0	0
GCA_900104925.1	k__Bacteria (UID2982)	88	230	148	1	224	5	0	0	0	99.32	3.38	0
GCA_900299365.1	k__Bacteria (UID2982)	88	230	148	28	195	7	0	0	0	85.47	3.72	0
GCA_900767455.1	k__Bacteria (UID2982)	88	230	148	30	179	21	0	0	0	84.28	8.17	9.52
GCA_900770005.1	k__Bacteria (UID2982)	88	230	148	30	188	12	0	0	0	83.73	4.87	16.67
GCA_900771175.1	k__Bacteria (UID2982)	88	230	148	18	210	2	0	0	0	88.51	0.84	100
GCA_900771275.1	k__Bacteria (UID2982)	88	230	148	65	156	7	2	0	0	65.04	5.2	23.08
GCA_902516225.1	k__Bacteria (UID2982)	88	230	148	89	139	2	0	0	0	62.87	1.35	100
GCA_902521695.1	k__Bacteria (UID203)	5449	104	58	82	22	0	0	0	0	31.03	0	0
GCA_902547995.1	k__Bacteria (UID2982)	88	230	148	119	111	0	0	0	0	46.62	0	0
GCA_902587165.1	k__Bacteria (UID2982)	88	230	148	38	192	0	0	0	0	89.08	0	0
GCA_902603705.1	k__Bacteria (UID2982)	88	230	148	100	130	0	0	0	0	59.29	0	0
GCA_902609815.1	k__Bacteria (UID203)	5449	104	58	89	15	0	0	0	0	20.69	0	0
GCA_903821345.1	k__Bacteria (UID2982)	88	227	146	47	170	10	0	0	0	83.51	4.44	20
GCA_903825185.1	k__Bacteria (UID203)	5449	101	57	47	54	0	0	0	0	82.81	0	0
GCA_903828835.1	k__Bacteria (UID2982)	88	227	146	13	211	3	0	0	0	96.46	1.41	33.33
GCA_903829305.1	k__Bacteria (UID2982)	88	227	146	24	197	6	0	0	0	90.06	3.08	33.33
GCA_903831875.1	k__Bacteria (UID203)	5449	101	57	47	52	2	0	0	0	82.09	3.51	0
GCA_903835745.1	k__Bacteria (UID2982)	88	227	146	2	221	4	0	0	0	98.63	2.1	75
GCA_903837275.1	k__Bacteria (UID2982)	88	227	146	136	85	6	0	0	0	42.23	3.65	0
GCA_903854295.1	k__Bacteria (UID2982)	88	227	146	1	221	5	0	0	0	99.32	2.74	0
GCA_903854375.1	k__Bacteria (UID203)	5449	101	57	58	42	1	0	0	0	65.26	1.75	100
GCA_903860245.1	k__Bacteria (UID2982)	88	227	146	120	102	4	1	0	0	48.48	3.08	0
GCA_903862595.1	k__Bacteria (UID2982)	88	227	146	5	221	1	0	0	0	96.92	0.68	0
GCA_903862935.1	k__Bacteria (UID2982)	88	227	146	0	220	7	0	0	0	100	2.92	14.29
GCA_903871095.1	k__Bacteria (UID2982)	88	227	146	32	188	7	0	0	0	93.76	4.15	0
GCA_903878625.1	k__Bacteria (UID2982)	88	227	146	99	125	3	0	0	0	63.95	2.05	0
GCA_903880955.1	k__Bacteria (UID2982)	88	227	146	46	177	3	1	0	0	80.7	3.08	0
GCA_903883165.1	k__Bacteria (UID203)	5449	101	57	63	37	1	0	0	0	44.96	0.16	0
GCA_903884875.1	k__Bacteria (UID2982)	88	227	146	29	196	2	0	0	0	95.11	0.86	50
GCA_903885525.1	k__Bacteria (UID2982)	88	230	148	34	194	1	1	0	0	87.78	2.03	0
GCA_903885535.1	k__Bacteria (UID2982)	88	227	146	8	211	8	0	0	0	95.21	4.79	25
GCA_903886295.1	k__Bacteria (UID203)	5449	101	57	72	26	3	0	0	0	42.85	4.39	33.33
GCA_903887265.1	k__Bacteria (UID2982)	88	227	146	20	204	3	0	0	0	96.62	1.37	66.67
GCA_903887455.1	k__Bacteria (UID2982)	88	227	146	52	171	4	0	0	0	91.39	2.74	0
GCA_903890125.1	k__Bacteria (UID203)	5449	101	57	11	73	17	0	0	0	90.59	3.09	94.12
GCA_903890485.1	k__Bacteria (UID2982)	88	227	146	2	223	2	0	0	0	98.63	0.73	50
GCA_903891325.1	k__Bacteria (UID2982)	88	227	146	52	168	6	1	0	0	93.84	4.79	11.11
GCA_903896945.1	k__Bacteria (UID203)	5449	101	57	68	33	0	0	0	0	51.23	0	0
GCA_903897895.1	k__Bacteria (UID2982)	88	230	148	119	108	3	0	0	0	55.06	2.03	33.33
GCA_903899525.1	k__Bacteria (UID2982)	88	227	146	63	154	9	1	0	0	77.55	3.82	50
GCA_903903115.1	k__Bacteria (UID2982)	88	227	146	22	196	9	0	0	0	92.25	3.63	55.56
GCA_903903575.1	k__Bacteria (UID2982)	88	227	146	2	223	2	0	0	0	98.63	1.03	50
GCA_903911625.1	k__Bacteria (UID2982)	88	227	146	7	211	8	1	0	0	95.21	4.52	0
GCA_903916755.1	k__Bacteria (UID2982)	88	227	146	13	205	9	0	0	0	95.61	3.87	22.22
GCA_903919205.1	k__Bacteria (UID2982)	88	227	146	39	179	9	0	0	0	85.64	4.34	22.22
GCA_903920475.1	k__Bacteria (UID2982)	88	227	146	61	156	10	0	0	0	79.22	4.88	10
GCA_903927435.1	k__Bacteria (UID2982)	88	227	146	49	169	8	1	0	0	83.82	4.88	0
GCA_903929355.1	k__Bacteria (UID2982)	88	227	146	1	221	5	0	0	0	99.32	1.47	60
GCA_903932395.1	k__Bacteria (UID2982)	88	227	146	69	152	5	1	0	0	75.96	4.11	0
GCA_903933985.1	k__Bacteria (UID2982)	88	227	146	99	124	4	0	0	0	59.39	1.24	0
GCA_903938585.1	k__Bacteria (UID203)	5449	101	57	63	32	6	0	0	0	48.64	4.86	0
GCA_903944795.1	k__Bacteria (UID203)	5449	101	57	48	51	2	0	0	0	77.19	1.75	0
GCA_903949245.1	k__Bacteria (UID2982)	88	227	146	131	90	6	0	0	0	46.01	2.12	0
GCA_903952145.1	k__Bacteria (UID2982)	88	227	146	13	208	6	0	0	0	92.81	3.42	16.67
GCA_903954025.1	k__Bacteria (UID2982)	88	227	146	13	212	2	0	0	0	93.18	0.48	0
GCA_903957525.1	k__Bacteria (UID2982)	88	227	146	114	108	5	0	0	0	56.87	3.08	0
GCA_903957955.1	k__Bacteria (UID2982)	88	227	146	109	116	2	0	0	0	51.05	0.91	0
GCA_903958815.1	k__Bacteria (UID2982)	88	227	146	104	122	1	0	0	0	57.24	0.23	0
GCA_903959915.1	k__Bacteria (UID2982)	88	227	146	139	85	3	0	0	0	43.03	1.37	0
GCA_904424815.1	k__Bacteria (UID2982)	88	230	148	7	222	1	0	0	0	95.27	0.68	0
GCA_905182435.1	k__Bacteria (UID2982)	88	230	148	37	185	8	0	0	0	81.08	3.04	100
GCA_905182465.1	k__Bacteria (UID2982)	88	230	148	6	223	1	0	0	0	95.95	0.68	0
GCA_905187665.1	k__Bacteria (UID2982)	88	230	148	8	220	2	0	0	0	94.59	1.35	0
GCA_905478285.1	k__Bacteria (UID2982)	88	230	148	3	227	0	0	0	0	97.97	0	0
GCA_905478485.1	k__Bacteria (UID2982)	88	230	148	15	212	3	0	0	0	90.88	1.15	33.33
GCA_905478515.1	k__Bacteria (UID2982)	88	230	148	101	121	8	0	0	0	61.68	4.39	0
GCA_905478535.1	k__Bacteria (UID2982)	88	230	148	45	184	1	0	0	0	77.5	0.04	100
GCA_905479975.1	k__Bacteria (UID2982)	88	230	148	18	210	1	1	0	0	94.53	1.38	25
GCA_905480495.1	k__Bacteria (UID2982)	88	230	148	32	197	1	0	0	0	89	0.68	100
GCA_913031135.1	k__Bacteria (UID2982)	88	230	148	10	218	2	0	0	0	93.24	1.35	0
GCA_913031485.1	k__Bacteria (UID2982)	88	230	148	5	224	1	0	0	0	96.62	0.68	0
GCA_913042225.1	k__Bacteria (UID2982)	88	230	148	37	190	3	0	0	0	89.32	2.03	0
GCA_913042915.1	k__Bacteria (UID2982)	88	230	148	3	222	5	0	0	0	97.97	1.55	0
GCA_913044165.1	k__Bacteria (UID2982)	88	230	148	26	198	6	0	0	0	85.64	2.67	0
GCA_913045955.1	k__Bacteria (UID2982)	88	230	148	56	174	0	0	0	0	89.64	0	0
GCA_913050355.1	k__Bacteria (UID2982)	88	230	148	3	226	1	0	0	0	97.97	0.68	0
GCA_944389335.1	k__Bacteria (UID2982)	88	230	148	11	218	1	0	0	0	92.57	0.68	0
GCA_944392685.1	k__Bacteria (UID2982)	88	230	148	7	222	1	0	0	0	95.27	0.68	0
GCA_945859965.1	k__Bacteria (UID2982)	88	227	146	29	194	4	0	0	0	84.76	2.74	50
GCA_945860555.1	k__Bacteria (UID2982)	88	230	148	89	139	2	0	0	0	74.59	1.35	0
GCA_945860875.1	k__Bacteria (UID2982)	88	227	146	11	215	1	0	0	0	94.52	0.68	100
GCA_945860995.1	k__Bacteria (UID2982)	88	230	148	18	209	3	0	0	0	90.88	2.03	33.33
GCA_945861055.1	k__Bacteria (UID2982)	88	227	146	31	195	1	0	0	0	95.21	0.68	0
GCA_945861235.1	k__Bacteria (UID2982)	88	227	146	34	189	4	0	0	0	81.28	1.54	75
GCA_945861645.1	k__Bacteria (UID2982)	88	230	148	14	214	2	0	0	0	92.23	0.81	50
GCA_945861985.1	k__Bacteria (UID2982)	88	227	146	36	189	1	1	0	0	90.44	2.05	0
GCA_945862035.1	k__Bacteria (UID2982)	88	227	146	37	190	0	0	0	0	85.75	0	0
GCA_945862345.1	k__Bacteria (UID2982)	88	227	146	7	220	0	0	0	0	97.17	0	0
GCA_945862445.1	k__Bacteria (UID2982)	88	227	146	45	179	3	0	0	0	95.06	1.54	0
GCA_945864725.1	k__Bacteria (UID2982)	88	227	146	10	215	2	0	0	0	97.63	0.86	0
GCA_945866215.1	k__Bacteria (UID2982)	88	230	148	19	206	5	0	0	0	88.96	2.36	80
GCA_945868215.1	k__Bacteria (UID2982)	88	227	146	7	219	1	0	0	0	95.66	0.68	0
GCA_945869575.1	k__Bacteria (UID2982)	88	227	146	3	223	0	1	0	0	98.29	1.37	0
GCA_945869775.1	k__Bacteria (UID2982)	88	227	146	2	223	2	0	0	0	98.97	0.91	0
GCA_945869845.1	k__Bacteria (UID2982)	88	227	146	72	149	6	0	0	0	79.4	2.74	83.33
GCA_945871005.1	k__Bacteria (UID2982)	88	227	146	21	205	1	0	0	0	88.7	0.68	0
GCA_945871085.1	k__Bacteria (UID2982)	88	227	146	9	214	4	0	0	0	95.03	2.28	0
GCA_945872175.1	k__Bacteria (UID2982)	88	230	148	6	223	1	0	0	0	97.3	0.68	0
GCA_945872605.1	k__Bacteria (UID2982)	88	227	146	36	187	4	0	0	0	82.9	2.05	50
GCA_945874455.1	k__Bacteria (UID2982)	88	227	146	13	213	1	0	0	0	94.86	0.68	0
GCA_945874565.1	k__Bacteria (UID2982)	88	227	146	8	217	2	0	0	0	95.21	1.37	0
GCA_945875735.1	k__Bacteria (UID2982)	88	227	146	36	188	3	0	0	0	82.57	2.05	66.67
GCA_945878505.1	k__Bacteria (UID2982)	88	230	148	30	194	6	0	0	0	84.8	2.93	83.33
GCA_945882655.1	k__Bacteria (UID2982)	88	230	148	26	202	2	0	0	0	85.47	1.35	50
GCA_945882935.1	k__Bacteria (UID2982)	88	227	146	10	216	1	0	0	0	95.86	0.68	100
GCA_945888915.1	k__Bacteria (UID2982)	88	227	146	14	210	3	0	0	0	93.15	2.05	100
GCA_945890605.1	k__Bacteria (UID2982)	88	230	148	33	195	2	0	0	0	81.76	1.35	50
GCA_945900805.1	k__Bacteria (UID2982)	88	227	146	17	209	1	0	0	0	92.21	0.68	100
GCA_945901185.1	k__Bacteria (UID2982)	88	227	146	22	205	0	0	0	0	88.67	0	0
GCA_945903415.1	k__Bacteria (UID2982)	88	227	146	9	217	1	0	0	0	96.92	0.68	0
GCA_945903465.1	k__Bacteria (UID2982)	88	227	146	32	193	2	0	0	0	93.29	1.03	50
GCA_945903545.1	k__Bacteria (UID2982)	88	227	146	3	218	5	1	0	0	97.95	3.22	12.5
GCA_945903825.1	k__Bacteria (UID2982)	88	227	146	7	220	0	0	0	0	95.89	0	0
GCA_945906115.1	k__Bacteria (UID2982)	88	230	148	45	183	2	0	0	0	75.79	1.35	50
GCA_945906965.1	k__Bacteria (UID2982)	88	227	146	7	220	0	0	0	0	95.89	0	0
GCA_946479085.1	k__Bacteria (UID2982)	88	227	146	106	118	3	0	0	0	53.33	1.06	33.33
GCA_946482625.1	k__Bacteria (UID2982)	88	227	146	72	154	1	0	0	0	69.11	0.68	0
